# Supplementary material for: 6-Hy­droxy-2H-1,3-benzodioxole-5-carbaldehyde
Source: Acta Crystallogr Sect E Struct Rep Online. 2011 Sep 17;67(Pt 10):o2681. doi: 10.1107/S1600536811037019 (PMC3201492; doi:10.1107/S1600536811037019)
Supplement: Supplementary file 1 [file e-67-o2681-sup1.cif]

##############################################################################
###                                                                        ###
###           Electronic papers (Acta Crystallographica Section C)         ###
###                                                                        ###
##############################################################################
#                                                                            #
# This paper is published electronically. It meets the data-validation       #
# criteria for publication in Acta Crystallographica Section C.              #
# The submission has been checked by a Section C Co-editor though the text   #
# in _publ_section_comments is the responsibility of the authors.            #
#                                                                            #
# Electronic papers are listed in the printed contents pages of an issue of  #
# Acta Crystallographica Section C within two months of acceptance and are   #
# available by email and via the online contents pages for that issue.       #
#                                                                            #
# Software is freely available for graphical display of the structure(s) in  #
# this CIF.  For information consult the CIF home page http://www.iucr.org/  #
# cif/home.html                                                              #
#                                                                            #
#            Copyright International Union of Crystallography                #
#                                                                            #
##############################################################################
data_global
_audit_creation_method     'manual editing of form.cif (version 2.0)'
_journal_data_validation_number     ?
_journal_date_recd_electronic     2011-09-08
_journal_date_accepted     2011-09-12
_journal_name_full     'Acta Crystallographica, Section E'
_journal_year     2011
_journal_volume     67
_journal_issue     10
_journal_page_first     eo2681
_journal_page_last     eo2681
_journal_paper_category     QO
_journal_coeditor_code     QM2028
_publ_contact_author_name
; Dr Muhammad D. Bala
;
_publ_contact_author_address
; School of Chemistry,
  University of KwaZulu-Natal,
  Westville Campus, Private Bag X54001
  Durban 4000,
  South Africa
;
_publ_contact_author_email     bala@ukzn.ac.za
_publ_contact_author_fax     '+27312603091'
_publ_contact_author_phone     '+27312602616'
_publ_section_title
;
6-Hydroxy-2<i>H</i>-1,3-benzodioxole-5-carbaldehyde
;
loop_
    _publ_author_name
    _publ_author_address
    'Momin, Mehbub I. K.'
; School of Chemistry,
  University of KwaZulu-Natal,
  Westville Campus, Private Bag X54001
  Durban 4000,
  South Africa
;
    'Koorbanally, Neil'
; School of Chemistry,
  University of KwaZulu-Natal,
  Westville Campus, Private Bag X54001
  Durban 4000,
  South Africa
;
    'Ramjugernath, Deresh'
; School of Chemical Engineering,
  University of KwaZulu-Natal,
  Private Bag X54001 ,
  Durban 4000,
  South Africa
;
    'Bala, Muhammad D.'
; School of Chemistry,
  University of KwaZulu-Natal,
  Westville Campus, Private Bag X54001
  Durban 4000,
  South Africa
;
_publ_section_synopsis     .
_publ_section_abstract
;
The title compound, C~8~H~6~O~4~, crystallizes with two independent molecules in
the asymmetric unit. The benzodioxole ring system is almost planar in each
molecule <b>[give maximum or r.m.s. deviations]</b>. The molecular structure
is characterized by strong electrostatic intramolecular O...O contacts
[2.649 (3) \%A]and
intramolecular O---H...O hydrogen-bonding interactions. Intermolecular O...O
interactions [3.001 (2) \%A] are observed in the crystal structure.
;
_publ_section_comment
;
The title compound 6- hydroxybenzo[<i>d</i>][1,3]dioxole-5-carbaldehyde was
obtained as an intermediate product in our research effort aimed at the total
synthesis of biologically active compounds. These compounds have been used for
HIV-1 integrase inhibitory activities as reported by Bailly <i>et al.</i>
(2005), Dopamine D1 receptor full agonist (Cueva, <i>et al.</i>
2006) and
glycogen phosphorylase inhibitory activity reported by Juh\'asz <i>et al.</i>
(2007). The compound has been previously reported by Juh\'asz <i>et
al.</i>
(2007) and Akselsen <i>et al.</i> (2009) with 45% yield when it
was
respectively utilized as a starting material and as an intermediate in the
synthesis of the biologically active compounds. However, inspite of the varied
biological applications of (I) the crystal structure of the title compound
has not been reported to date. The compound has two independent molecules in
the asymmetric unit that are related by a crystallographic centre of inversion
and a glide plane perpendicular to the (0, 1, 0) axis. The benzodioxole ring
systems in the title compound are almost planar and show strong pi-pi
interactions in the unit cell. The molecule is stabilized by intra-molecular
hydrogen bonding contacts which are however balanced by a network of O...O
electrostatic contacts that are both intra- [O1...O4 & O5...O8 = 2.649 (3)
\%A] and inter-molecular [O4...O8 = 3.001 (2) \%A] in nature.
;
_publ_section_acknowledgements
;
We wish to thank Dr Manuel Fernandes (University of the Witwatersrand) for the
data collection and the NRF and the University of KwaZulu-Natal for financial
support. This work is based upon research supported by the South African
Research Chairs Initiative of the Department of Science and Technology.
;
_publ_section_references
;
Akselsen, \/O. W., Skatteb\/ol, L. & Hansen, T. V. (2009). <i>Tetrahedron
Lett.</i> <b>50</b>, 6339--6341.
Bailly, F., Queffelec, C., Mbemba, G., Mouscadet, J.-F. & Cotelle, P. (2005).
<i>Bioorg. Med. Chem. Lett.</i> <b>15</b>, 5053--5056.
Bernstein, J., Davis, R. E., Shimoni, L. & Chang, N.-L. (1995). <i>Angew. Chem.
Int. Ed. Engl.</i> <b>34</b>, 1555--1573.
Bruker (2009). <i>APEX2</i>, <i>SADABS</i> and <i>SAINT</i>. Bruker AXS Inc.,
Madison, Wisconsin, USA.
Cueva, J. P., Giorgioni, G., Grubbs, R. A., Chemel, B. R., Watts, V. J. &
Nichols, D. E. (2006). <i>J. Med. Chem. <b>49</b></i>, 6848--6857.
Farrugia, L. J. (1997). <i>J. Appl. Cryst.</i> <b>30</b>, 565.
Farrugia, L. J. (1999). <i>J. Appl. Cryst.</i> <b>32</b>, 837--838.
Juh\'asz, L., Docsa, T., Bruny\'aszki, A., Gergely, P. & Antus, S. (2007).
<i>Bioorg. Med. Chem.</i> <b>15</b>, 4048--4056.
Sheldrick, G. M. (2008). <i>Acta Cryst.</i> A<b>64</b>, 112--122.
;
_publ_section_related_literature
;
For the preparation, see: Juh\'asz <i>et al.</i> (2007); Akselsen <i>et
al.</i>
(2009). For hydrogen-bond motifs, see: Bernstein <i>et al.</i>
(1995).
The title compound is a starting material and an intermediate in the synthesis
of biologically active compounds. These compounds have shown
HIV-1 integrase inhibitory activity (Bailly <i>et al.</i>,
2005), dopamine D1 receptor full agonist (Cueva, <i>et al.</i>
2006) and
glycogen phosphorylase inhibitory activity (Juh\'asz <i>et al.</i>,
2007).
;
_publ_section_exptl_prep
;
The compound 2-yydroxy-4,5-methylenedioxybenzaldehyde was synthesized by
following the literature method of Akselsen <i>et al.</i> (2009). Brown
crystals
suitable for X-ray diffraction were grown from hexane:ethyl acetate (95:5).
m.p. 125--127 \%C. ^1^H NMR: \d (p.p.m.): 6.01 (2<i>H</i>,s, O--CH~2~--O);
6.46 (1<i>H</i>, s, H-5); 6.86 (1<i>H</i>, s, H-8); 9.62 (1<i>H</i>, s, CHO);
11.79 (1<i>H</i>, s, OH). ^13^C NMR: \d = 98.37, 102.15, 109.35, 113.65,
141.33, 155.17, 161.54, 193.69. HRMS m/<i>z</i> 166.0264 (calcd for
C~8~H~6~O~4~: 166.0266).
;
_publ_section_exptl_refinement
;
All H-atoms were refined using a riding model, with C---H = 0.95 \%A and
<i>U</i>~iso~(H) = 1.2<i>U</i>~eq~(C) for aromatic, C---H = 0.99 \%A and
<i>U</i>~iso~(H) = 1.2<i>U</i>~eq~(C) for CH~2~.
;
data_I
_chemical_name_systematic
;
6-Hydroxy-2<i>H</i>-1,3-benzodioxole-5-carbaldehyde
;
_chemical_name_common     ?
_chemical_formula_moiety     'C8 H6 O4'
_chemical_formula_sum     'C8 H6 O4'
_chemical_formula_iupac     'C8 H6 O4'
_chemical_formula_weight     166.13
_chemical_melting_point     ?
_symmetry_cell_setting     monoclinic
_symmetry_space_group_name_H-M     'P 21/c'
_symmetry_space_group_name_Hall     '-P 2ybc'
loop_
    _symmetry_equiv_pos_as_xyz
    'x, y, z'
    '-x, y+1/2, -z+1/2'
    '-x, -y, -z'
    'x, -y-1/2, z-1/2'
_cell_length_a     6.4916(3)
_cell_length_b     12.8242(7)
_cell_length_c     16.7122(8)
_cell_angle_alpha     90.00
_cell_angle_beta     96.258(3)
_cell_angle_gamma     90.00
_cell_volume     1382.99(12)
_cell_formula_units_Z     8
_cell_measurement_reflns_used     1671
_cell_measurement_theta_min     2.45
_cell_measurement_theta_max     26.64
_cell_measurement_temperature     173(2)
_exptl_crystal_description     needle
_exptl_crystal_colour     colourless
_exptl_crystal_size_max     0.38
_exptl_crystal_size_mid     0.11
_exptl_crystal_size_min     0.10
_exptl_crystal_density_diffrn     1.596
_exptl_crystal_density_meas     ?
_exptl_crystal_density_method     'not measured'
_exptl_crystal_F_000     688
_exptl_absorpt_coefficient_mu     0.131
_exptl_absorpt_correction_type     none
_exptl_absorpt_process_details     ?
_exptl_absorpt_correction_T_min     ?
_exptl_absorpt_correction_T_max     ?
_exptl_special_details     ?
_diffrn_ambient_temperature     173(2)
_diffrn_radiation_type     MoK\a
_diffrn_radiation_wavelength     0.71073
_diffrn_radiation_source     'fine-focus sealed tube'
_diffrn_radiation_monochromator     graphite
_diffrn_measurement_device_type     'Bruker APEXII CCD'
_diffrn_measurement_method     '\f and \w'
_diffrn_detector_area_resol_mean     ?
_diffrn_reflns_number     10746
_diffrn_reflns_av_R_equivalents     0.0809
_diffrn_reflns_av_sigmaI/netI     0.0646
_diffrn_reflns_theta_min     2.01
_diffrn_reflns_theta_max     26.00
_diffrn_reflns_theta_full     26.00
_diffrn_measured_fraction_theta_max     1.000
_diffrn_measured_fraction_theta_full     1.000
_diffrn_reflns_limit_h_min     -7
_diffrn_reflns_limit_h_max     8
_diffrn_reflns_limit_k_min     -15
_diffrn_reflns_limit_k_max     15
_diffrn_reflns_limit_l_min     -18
_diffrn_reflns_limit_l_max     20
_diffrn_standards_number     0
_diffrn_standards_interval_count     ?
_diffrn_standards_interval_time     ?
_diffrn_standards_decay_%     ?
_refine_special_details
;
Refinement of <i>F</i>^2^ against ALL reflections. The weighted <i>R</i>-factor
<i>wR</i> and goodness of fit <i>S</i> are based on <i>F</i>^2^, conventional
<i>R</i>-factors <i>R</i> are based on <i>F</i>, with <i>F</i> set to zero for
negative <i>F</i>^2^. The threshold expression of <i>F</i>^2^ >
\s(<i>F</i>^2^) is used only for calculating <i>R</i>-factors(gt) <i>etc</i>.
and is not relevant to the choice of reflections for refinement.
<i>R</i>-factors based on <i>F</i>^2^ are statistically about twice as large
as those based on <i>F</i>, and <i>R</i>- factors based on ALL data will be
even larger.
;
_reflns_number_total     2708
_reflns_number_gt     1348
_reflns_threshold_expression     I>2sigma(I)
_refine_ls_structure_factor_coef     Fsqd
_refine_ls_matrix_type     full
_refine_ls_R_factor_all     0.1125
_refine_ls_R_factor_gt     0.0454
_refine_ls_wR_factor_gt     0.0985
_refine_ls_wR_factor_ref     0.1250
_refine_ls_goodness_of_fit_ref     0.942
_refine_ls_restrained_S_all     0.942
_refine_ls_number_reflns     2708
_refine_ls_number_parameters     219
_refine_ls_number_restraints     0
_refine_ls_hydrogen_treatment     constr
_refine_ls_weighting_scheme     calc
_refine_ls_weighting_details
         'calc w=1/[\s^2^(Fo^2^)+(0.0556P)^2^+0.0000P] where P=(Fo^2^+2Fc^2^)/3'
_atom_sites_solution_hydrogens     geom
_atom_sites_solution_primary     direct
_atom_sites_solution_secondary     difmap
_refine_ls_shift/su_max     0.000
_refine_ls_shift/su_mean     0.000
_refine_diff_density_max     0.193
_refine_diff_density_min     -0.307
_refine_ls_extinction_method     none
_refine_ls_extinction_coef     ?
loop_
    _atom_type_symbol
    _atom_type_description
    _atom_type_scat_dispersion_real
    _atom_type_scat_dispersion_imag
    _atom_type_scat_source
    'C' 'C' 0.0033 0.0016
                         'International Tables Vol C Tables 4.2.6.8 and 6.1.1.4'
    'H' 'H' 0.0000 0.0000
                         'International Tables Vol C Tables 4.2.6.8 and 6.1.1.4'
    'O' 'O' 0.0106 0.0060
                         'International Tables Vol C Tables 4.2.6.8 and 6.1.1.4'
_computing_data_collection     'APEX2 (Bruker, 2009)'
_computing_cell_refinement     'SAINT-plus (Bruker, 2009)'
_computing_data_reduction     'SAINT-Plus (Bruker, 2009)'
_computing_structure_solution     'SHELXS97 (Sheldrick, 2008)'
_computing_structure_refinement     'SHELXL97 (Sheldrick, 2008)'
_computing_molecular_graphics     'ORTEP-3 (Farrugia, 1997)'
_computing_publication_material     'WinGX (Farrugia, 1999)'
loop_
    _atom_site_type_symbol
    _atom_site_label
    _atom_site_fract_x
    _atom_site_fract_y
    _atom_site_fract_z
    _atom_site_U_iso_or_equiv
    _atom_site_adp_type
    _atom_site_calc_flag
    _atom_site_refinement_flags
    _atom_site_occupancy
    _atom_site_symmetry_multiplicity
    _atom_site_disorder_assembly
    _atom_site_disorder_group
    C C1 0.0179(4) 0.62547(19) 0.46651(15) 0.0211(6) Uani d . 1 1 . .
    C C2 0.2306(4) 0.6144(2) 0.49173(15) 0.0221(6) Uani d . 1 1 . .
    C C3 0.3046(4) 0.6148(2) 0.57346(15) 0.0272(7) Uani d . 1 1 . .
    H H3 0.4474 0.6059 0.5915 0.033 Uiso calc R 1 1 . .
    C C4 0.1604(4) 0.6288(2) 0.62576(14) 0.0233(6) Uani d . 1 1 . .
    C C5 -0.0500(4) 0.6406(2) 0.60194(15) 0.0230(6) Uani d . 1 1 . .
    C C6 -0.1269(4) 0.63872(19) 0.52350(15) 0.0225(6) Uani d . 1 1 . .
    H H6 -0.2710 0.6459 0.5073 0.027 Uiso calc R 1 1 . .
    C C7 -0.0596(4) 0.6209(2) 0.38261(16) 0.0265(7) Uani d . 1 1 . .
    H H7 -0.2052 0.6268 0.3691 0.032 Uiso calc R 1 1 . .
    C C8 -0.0031(5) 0.6428(2) 0.73701(16) 0.0328(7) Uani d . 1 1 . .
    H H8A -0.0324 0.5811 0.7695 0.039 Uiso calc R 1 1 . .
    H H8B -0.0048 0.7056 0.7714 0.039 Uiso calc R 1 1 . .
    C C9 0.4907(4) 0.6181(2) 0.12152(15) 0.0240(6) Uani d . 1 1 . .
    C C10 0.2786(4) 0.6096(2) 0.09607(15) 0.0247(6) Uani d . 1 1 . .
    C C11 0.2024(4) 0.6141(2) 0.01456(14) 0.0248(7) Uani d . 1 1 . .
    H H11 0.0591 0.6072 -0.0034 0.030 Uiso calc R 1 1 . .
    C C12 0.3487(4) 0.6294(2) -0.03776(15) 0.0238(6) Uani d . 1 1 . .
    C C13 0.5577(4) 0.6389(2) -0.01390(15) 0.0236(6) Uani d . 1 1 . .
    C C14 0.6353(4) 0.6332(2) 0.06454(15) 0.0244(6) Uani d . 1 1 . .
    H H14 0.7797 0.6389 0.0807 0.029 Uiso calc R 1 1 . .
    C C15 0.5696(4) 0.6118(2) 0.20578(16) 0.0283(7) Uani d . 1 1 . .
    H H15 0.7151 0.6174 0.2196 0.034 Uiso calc R 1 1 . .
    C C16 0.5093(4) 0.6575(2) -0.14766(16) 0.0316(7) Uani d . 1 1 . .
    H H16A 0.5389 0.6056 -0.1887 0.038 Uiso calc R 1 1 . .
    H H16B 0.5077 0.7277 -0.1724 0.038 Uiso calc R 1 1 . .
    O O1 0.3710(3) 0.60201(16) 0.43841(10) 0.0301(5) Uani d . 1 1 . .
    H H1 0.3094 0.5985 0.3916 0.045 Uiso calc R 1 1 . .
    O O2 0.1955(3) 0.63205(16) 0.70789(10) 0.0353(5) Uani d . 1 1 . .
    O O3 -0.1564(3) 0.65199(16) 0.66900(10) 0.0343(5) Uani d . 1 1 . .
    O O4 0.0485(3) 0.60984(15) 0.32659(10) 0.0314(5) Uani d . 1 1 . .
    O O5 0.1369(3) 0.59693(17) 0.14948(11) 0.0336(5) Uani d . 1 1 . .
    H H5 0.1983 0.5920 0.1962 0.050 Uiso calc R 1 1 . .
    O O6 0.3117(3) 0.63578(15) -0.11966(11) 0.0331(5) Uani d . 1 1 . .
    O O7 0.6644(3) 0.65268(16) -0.08064(10) 0.0330(5) Uani d . 1 1 . .
    O O8 0.4600(3) 0.59961(16) 0.26055(11) 0.0357(5) Uani d . 1 1 . .
loop_
    _atom_site_aniso_label
    _atom_site_aniso_U_11
    _atom_site_aniso_U_22
    _atom_site_aniso_U_33
    _atom_site_aniso_U_12
    _atom_site_aniso_U_13
    _atom_site_aniso_U_23
    C1 0.0199(15) 0.0198(14) 0.0233(15) 0.0015(12) 0.0015(12) 0.0026(11)
    C2 0.0210(15) 0.0221(15) 0.0235(15) -0.0035(12) 0.0041(12) 0.0004(11)
    C3 0.0176(15) 0.0323(17) 0.0310(17) -0.0011(13) 0.0000(13) 0.0009(12)
    C4 0.0250(16) 0.0266(15) 0.0182(15) -0.0003(13) 0.0010(12) -0.0011(11)
    C5 0.0215(15) 0.0252(15) 0.0238(16) 0.0018(13) 0.0088(12) -0.0026(12)
    C6 0.0158(14) 0.0247(15) 0.0262(15) 0.0011(13) -0.0016(12) 0.0006(12)
    C7 0.0236(16) 0.0246(16) 0.0302(17) 0.0002(13) -0.0020(13) 0.0032(12)
    C8 0.0281(17) 0.0458(19) 0.0248(16) 0.0026(15) 0.0042(13) -0.0019(14)
    C9 0.0256(15) 0.0238(15) 0.0225(15) 0.0029(14) 0.0014(12) -0.0019(12)
    C10 0.0223(16) 0.0248(15) 0.0276(16) 0.0002(13) 0.0055(12) 0.0007(12)
    C11 0.0154(14) 0.0319(17) 0.0263(16) 0.0005(13) -0.0009(12) 0.0011(12)
    C12 0.0261(16) 0.0254(15) 0.0191(14) 0.0010(13) -0.0006(12) 0.0000(12)
    C13 0.0223(15) 0.0252(15) 0.0238(16) -0.0007(13) 0.0049(12) 0.0015(12)
    C14 0.0156(14) 0.0278(16) 0.0297(16) -0.0017(13) 0.0020(12) -0.0001(12)
    C15 0.0228(15) 0.0339(17) 0.0282(16) 0.0023(14) 0.0024(13) -0.0019(13)
    C16 0.0290(17) 0.0385(17) 0.0281(17) -0.0045(15) 0.0073(14) 0.0025(13)
    O1 0.0191(11) 0.0496(13) 0.0217(11) 0.0002(10) 0.0035(8) 0.0014(10)
    O2 0.0234(12) 0.0598(14) 0.0224(11) 0.0034(10) 0.0015(9) -0.0048(10)
    O3 0.0238(11) 0.0573(15) 0.0225(11) 0.0067(10) 0.0053(9) -0.0045(10)
    O4 0.0321(12) 0.0414(12) 0.0217(11) 0.0012(10) 0.0068(9) 0.0020(9)
    O5 0.0208(11) 0.0557(14) 0.0252(11) -0.0006(10) 0.0061(9) 0.0015(10)
    O6 0.0271(12) 0.0484(13) 0.0232(11) -0.0025(10) -0.0003(9) 0.0039(9)
    O7 0.0257(12) 0.0508(14) 0.0231(11) -0.0075(10) 0.0051(9) 0.0011(9)
    O8 0.0335(13) 0.0493(14) 0.0250(11) 0.0020(11) 0.0062(9) -0.0010(10)
_geom_special_details
;
All e.s.d.'s (except the e.s.d. in the dihedral angle between two l.s. planes)
are estimated using the full covariance matrix. The cell e.s.d.'s are taken
into account individually in the estimation of e.s.d.'s in distances, angles
and torsion angles; correlations between e.s.d.'s in cell parameters are only
used when they are defined by crystal symmetry. An approximate (isotropic)
treatment of cell e.s.d.'s is used for estimating e.s.d.'s involving l.s.
planes.
;
loop_
    _geom_bond_atom_site_label_1
    _geom_bond_atom_site_label_2
    _geom_bond_site_symmetry_2
    _geom_bond_distance
    _geom_bond_publ_flag
    C1 C2 . 1.407(4) ?
    C1 C6 . 1.419(3) ?
    C1 C7 . 1.438(4) ?
    C2 O1 . 1.351(3) ?
    C2 C3 . 1.398(3) ?
    C3 C4 . 1.360(3) ?
    C3 H3 . 0.9500 ?
    C4 O2 . 1.367(3) ?
    C4 C5 . 1.389(4) ?
    C5 C6 . 1.351(3) ?
    C5 O3 . 1.387(3) ?
    C6 H6 . 0.9500 ?
    C7 O4 . 1.238(3) ?
    C7 H7 . 0.9500 ?
    C8 O3 . 1.432(3) ?
    C8 O2 . 1.433(3) ?
    C8 H8A . 0.9900 ?
    C8 H8B . 0.9900 ?
    C9 C10 . 1.400(4) ?
    C9 C14 . 1.422(3) ?
    C9 C15 . 1.447(4) ?
    C10 O5 . 1.360(3) ?
    C10 C11 . 1.399(3) ?
    C11 C12 . 1.373(4) ?
    C11 H11 . 0.9500 ?
    C12 O6 . 1.366(3) ?
    C12 C13 . 1.378(4) ?
    C13 C14 . 1.354(4) ?
    C13 O7 . 1.387(3) ?
    C14 H14 . 0.9500 ?
    C15 O8 . 1.229(3) ?
    C15 H15 . 0.9500 ?
    C16 O7 . 1.423(3) ?
    C16 O6 . 1.440(3) ?
    C16 H16A . 0.9900 ?
    C16 H16B . 0.9900 ?
    O1 H1 . 0.8400 ?
    O5 H5 . 0.8400 ?
loop_
    _geom_angle_atom_site_label_1
    _geom_angle_atom_site_label_2
    _geom_angle_atom_site_label_3
    _geom_angle_site_symmetry_1
    _geom_angle_site_symmetry_3
    _geom_angle
    _geom_angle_publ_flag
    C2 C1 C6 . . 120.8(2) ?
    C2 C1 C7 . . 121.0(2) ?
    C6 C1 C7 . . 118.2(3) ?
    O1 C2 C3 . . 117.4(2) ?
    O1 C2 C1 . . 121.7(2) ?
    C3 C2 C1 . . 120.9(2) ?
    C4 C3 C2 . . 116.2(3) ?
    C4 C3 H3 . . 121.9 ?
    C2 C3 H3 . . 121.9 ?
    C3 C4 O2 . . 126.7(3) ?
    C3 C4 C5 . . 123.7(2) ?
    O2 C4 C5 . . 109.6(2) ?
    C6 C5 O3 . . 128.5(3) ?
    C6 C5 C4 . . 121.6(2) ?
    O3 C5 C4 . . 109.9(2) ?
    C5 C6 C1 . . 116.8(3) ?
    C5 C6 H6 . . 121.6 ?
    C1 C6 H6 . . 121.6 ?
    O4 C7 C1 . . 125.1(3) ?
    O4 C7 H7 . . 117.5 ?
    C1 C7 H7 . . 117.5 ?
    O3 C8 O2 . . 108.1(2) ?
    O3 C8 H8A . . 110.1 ?
    O2 C8 H8A . . 110.1 ?
    O3 C8 H8B . . 110.1 ?
    O2 C8 H8B . . 110.1 ?
    H8A C8 H8B . . 108.4 ?
    C10 C9 C14 . . 120.4(2) ?
    C10 C9 C15 . . 121.6(2) ?
    C14 C9 C15 . . 118.0(3) ?
    O5 C10 C11 . . 116.8(2) ?
    O5 C10 C9 . . 121.5(2) ?
    C11 C10 C9 . . 121.6(2) ?
    C12 C11 C10 . . 115.5(3) ?
    C12 C11 H11 . . 122.3 ?
    C10 C11 H11 . . 122.3 ?
    O6 C12 C11 . . 126.0(3) ?
    O6 C12 C13 . . 110.2(2) ?
    C11 C12 C13 . . 123.8(2) ?
    C14 C13 C12 . . 121.7(2) ?
    C14 C13 O7 . . 128.3(3) ?
    C12 C13 O7 . . 109.9(2) ?
    C13 C14 C9 . . 116.9(3) ?
    C13 C14 H14 . . 121.5 ?
    C9 C14 H14 . . 121.5 ?
    O8 C15 C9 . . 124.0(3) ?
    O8 C15 H15 . . 118.0 ?
    C9 C15 H15 . . 118.0 ?
    O7 C16 O6 . . 108.3(2) ?
    O7 C16 H16A . . 110.0 ?
    O6 C16 H16A . . 110.0 ?
    O7 C16 H16B . . 110.0 ?
    O6 C16 H16B . . 110.0 ?
    H16A C16 H16B . . 108.4 ?
    C2 O1 H1 . . 109.5 ?
    C4 O2 C8 . . 106.6(2) ?
    C5 O3 C8 . . 105.6(2) ?
    C10 O5 H5 . . 109.5 ?
    C12 O6 C16 . . 105.8(2) ?
    C13 O7 C16 . . 105.4(2) ?
loop_
    _geom_torsion_atom_site_label_1
    _geom_torsion_atom_site_label_2
    _geom_torsion_atom_site_label_3
    _geom_torsion_atom_site_label_4
    _geom_torsion_site_symmetry_1
    _geom_torsion_site_symmetry_2
    _geom_torsion_site_symmetry_3
    _geom_torsion_site_symmetry_4
    _geom_torsion
    _geom_torsion_publ_flag
    C6 C1 C2 O1 . . . . -179.8(2) ?
    C7 C1 C2 O1 . . . . 1.9(4) ?
    C6 C1 C2 C3 . . . . 0.8(4) ?
    C7 C1 C2 C3 . . . . -177.5(2) ?
    O1 C2 C3 C4 . . . . 179.1(2) ?
    C1 C2 C3 C4 . . . . -1.4(4) ?
    C2 C3 C4 O2 . . . . 180.0(2) ?
    C2 C3 C4 C5 . . . . 1.1(4) ?
    C3 C4 C5 C6 . . . . 0.0(4) ?
    O2 C4 C5 C6 . . . . -179.0(2) ?
    C3 C4 C5 O3 . . . . 179.2(3) ?
    O2 C4 C5 O3 . . . . 0.2(3) ?
    O3 C5 C6 C1 . . . . -179.8(2) ?
    C4 C5 C6 C1 . . . . -0.7(4) ?
    C2 C1 C6 C5 . . . . 0.3(4) ?
    C7 C1 C6 C5 . . . . 178.7(2) ?
    C2 C1 C7 O4 . . . . -1.8(4) ?
    C6 C1 C7 O4 . . . . 179.8(3) ?
    C14 C9 C10 O5 . . . . -178.8(3) ?
    C15 C9 C10 O5 . . . . 1.2(4) ?
    C14 C9 C10 C11 . . . . 0.9(4) ?
    C15 C9 C10 C11 . . . . -179.1(3) ?
    O5 C10 C11 C12 . . . . 178.5(2) ?
    C9 C10 C11 C12 . . . . -1.2(4) ?
    C10 C11 C12 O6 . . . . 179.6(2) ?
    C10 C11 C12 C13 . . . . 0.6(4) ?
    O6 C12 C13 C14 . . . . -178.7(2) ?
    C11 C12 C13 C14 . . . . 0.4(4) ?
    O6 C12 C13 O7 . . . . 0.4(3) ?
    C11 C12 C13 O7 . . . . 179.5(2) ?
    C12 C13 C14 C9 . . . . -0.8(4) ?
    O7 C13 C14 C9 . . . . -179.6(2) ?
    C10 C9 C14 C13 . . . . 0.1(4) ?
    C15 C9 C14 C13 . . . . -179.9(2) ?
    C10 C9 C15 O8 . . . . -0.5(4) ?
    C14 C9 C15 O8 . . . . 179.5(3) ?
    C3 C4 O2 C8 . . . . -177.1(3) ?
    C5 C4 O2 C8 . . . . 2.0(3) ?
    O3 C8 O2 C4 . . . . -3.3(3) ?
    C6 C5 O3 C8 . . . . 176.9(3) ?
    C4 C5 O3 C8 . . . . -2.2(3) ?
    O2 C8 O3 C5 . . . . 3.4(3) ?
    C11 C12 O6 C16 . . . . 177.0(3) ?
    C13 C12 O6 C16 . . . . -3.9(3) ?
    O7 C16 O6 C12 . . . . 6.0(3) ?
    C14 C13 O7 C16 . . . . -177.7(3) ?
    C12 C13 O7 C16 . . . . 3.4(3) ?
    O6 C16 O7 C13 . . . . -5.7(3) ?
loop_
    _geom_hbond_atom_site_label_D
    _geom_hbond_atom_site_label_H
    _geom_hbond_atom_site_label_A
    _geom_hbond_site_symmetry_A
    _geom_hbond_distance_DH
    _geom_hbond_distance_HA
    _geom_hbond_distance_DA
    _geom_hbond_angle_DHA
    O1 H1 O4 . 0.84 1.92 2.652(3) 145.7
    O5 H5 O8 . 0.84 1.91 2.645(3) 145.3
