# Supplementary material for: 6-Hy­droxy-2H-1,3-benzodioxole-5-carbaldehyde
Source: Acta Crystallogr Sect E Struct Rep Online. 2011 Sep 17;67(Pt 10):o2681. doi: 10.1107/S1600536811037019 (PMC3201492; doi:10.1107/S1600536811037019)
Supplement: Supplementary file 2 [file e-67-o2681-Isup2.hkl]

#
# h,k,l, Fc-squared, Fo-squared, sigma(Fo-squared) and status flag
#
data_I
_shelx_title ' 11m_kznd_pramod5_0s in P2(1)/c'
_shelx_refln_list_code          4
_shelx_F_calc_maximum      417.92
_exptl_crystal_F_000       688.00
_reflns_d_resolution_high  0.8107
 
loop_
 _symmetry_equiv_pos_as_xyz
 'x, y, z'
 '-x, y+1/2, -z+1/2'
 '-x, -y, -z'
 'x, -y-1/2, z-1/2'
 
_cell_length_a     6.4916
_cell_length_b    12.8242
_cell_length_c    16.7122
_cell_angle_alpha  90.000
_cell_angle_beta   96.258
_cell_angle_gamma  90.000
 
_shelx_F_squared_multiplier     1.000
 
loop_
 _refln_index_h
 _refln_index_k
 _refln_index_l
 _refln_F_squared_calc
 _refln_F_squared_meas
 _refln_F_squared_sigma
 _refln_observed_status
   1   0   0        7.10        8.48      3.26 o
   2   0   0      339.25      316.93     17.64 o
   3   0   0       14.56       32.81     13.23 o
   4   0   0        0.10       14.59     11.25 o
   5   0   0        1.60       -7.26     12.94 o
   6   0   0     1382.49     1269.77     43.36 o
   7   0   0        2.36       -9.41     30.87 o
   1   1   0     4088.97     3949.53     35.27 o
   2   1   0        0.04       -4.47      4.47 o
   3   1   0     1620.66     1732.59     34.57 o
   4   1   0        0.10       -6.96      6.96 o
   5   1   0        0.90       -8.72      8.72 o
   6   1   0       27.00       24.36     11.59 o
   7   1   0       30.62       42.00     17.21 o
   1   2   0       10.51        7.15      4.64 o
   2   2   0        1.71       -8.10      8.10 o
   3   2   0        5.57        7.55      5.93 o
   4   2   0        0.23       -3.60      6.96 o
   5   2   0        1.94       -1.96      7.50 o
   6   2   0       51.61       44.24     16.44 o
   7   2   0        0.55        9.76     16.30 o
   1   3   0    11709.60    11347.61     63.66 o
   2   3   0        5.54        5.78     10.25 o
   3   3   0      291.01      375.09     17.37 o
   4   3   0        0.81       -2.60     10.47 o
   5   3   0       26.45       35.85     15.28 o
   6   3   0        3.45       11.66     13.20 o
   7   3   0       78.23       67.58     20.10 o
   0   4   0   174655.28   163073.09    598.13 o
   1   4   0       12.63       11.11      4.93 o
   2   4   0        9.46       12.16      8.45 o
   3   4   0       59.33       63.87     15.25 o
   4   4   0        2.47        4.96     12.21 o
   5   4   0        9.49        9.67     14.70 o
   6   4   0      750.12      723.20     30.39 o
   7   4   0        3.62       -2.62     17.57 o
   1   5   0        1.51       10.24      5.88 o
   2   5   0        4.97        8.70      6.28 o
   3   5   0     1861.11     1923.68     41.76 o
   4   5   0        5.37       -5.93     16.65 o
   5   5   0        4.42      -16.63     16.63 o
   6   5   0       46.98       52.14     22.40 o
   7   5   0       12.00       46.48     24.93 o
   0   6   0       31.54       26.16     10.87 o
   1   6   0       77.05       88.70      7.40 o
   2   6   0       29.08       22.26      6.53 o
   3   6   0       28.23       32.63     17.22 o
   4   6   0       15.35       18.25     18.20 o
   5   6   0        3.22      -10.11     18.17 o
   6   6   0      192.44      216.53     30.87 o
   7   6   0        0.54       -6.20     23.00 o
   1   7   0     5377.06     5220.30     55.94 o
   2   7   0        6.81        3.49      8.00 o
   3   7   0       35.99       62.60     20.47 o
   4   7   0        1.43      -15.15     19.01 o
   5   7   0       39.78       48.68     22.38 o
   6   7   0        0.35       37.22     24.31 o
   7   7   0       98.55       84.67     29.29 o
   0   8   0    20683.78    20833.88    130.81 o
   1   8   0       43.13       42.21      9.75 o
   2   8   0        1.04       -7.45      7.45 o
   3   8   0       87.47       72.97     21.72 o
   4   8   0       42.73       58.30     22.31 o
   5   8   0       24.29       38.98     22.86 o
   6   8   0      146.40      200.04     32.21 o
   1   9   0       98.84      111.54     10.87 o
   2   9   0        2.29        1.18      8.64 o
   3   9   0      842.71      839.71     52.77 o
   4   9   0        1.55       -9.12     19.51 o
   5   9   0        9.00       -5.72     22.03 o
   6   9   0       25.43       48.84     26.57 o
   0  10   0        9.51       11.43     14.87 o
   1  10   0       47.62       46.68     10.57 o
   2  10   0        0.22       -9.35      9.35 o
   3  10   0       11.38       17.63     13.49 o
   4  10   0       47.91       72.62     24.72 o
   5  10   0        0.20       20.39     24.02 o
   6  10   0      132.76      184.75     33.88 o
   1  11   0     1291.56     1166.68    135.46 o
   2  11   0        3.95        7.98      9.40 o
   3  11   0       31.15       25.27     16.89 o
   4  11   0        3.12       -2.97     16.46 o
   5  11   0        4.76       31.84     19.59 o
   0  12   0     1892.94     1855.87     52.02 o
   1  12   0       58.08       49.78     10.93 o
   2  12   0        2.45       -5.60      9.98 o
   3  12   0       61.30       45.67     19.42 o
   4  12   0       26.85       35.63     19.45 o
   5  12   0       25.48       25.65     20.11 o
   1  13   0       40.48       33.08     12.13 o
   2  13   0        0.55       -0.63     17.71 o
   3  13   0      181.41      191.18     24.15 o
   4  13   0        0.75        1.49     19.11 o
   0  14   0        3.90      -15.08     15.08 o
   1  14   0       33.43        8.28     12.98 o
   2  14   0       15.85       -3.15     20.32 o
   3  14   0        7.15       -1.36     19.16 o
   1  15   0      270.71      294.24     22.17 o
   2  15   0        2.96      -17.75     19.77 o
  -7   1   1        0.37      -14.56     14.56 o
  -6   1   1        0.05       -3.03      9.87 o
  -5   1   1       66.58       69.40     11.66 o
  -4   1   1        2.28        1.27      7.12 o
  -3   1   1      573.95      512.00     75.46 o
  -2   1   1       24.74       13.19      5.02 o
  -1   1   1     7574.97     6439.06    668.25 o
   0   1   1       14.21       17.25      1.79 o
   1   1   1     9861.50     9366.29     95.61 o
   2   1   1     1282.63     1209.88    153.29 o
   3   1   1     1364.37     1378.46     29.66 o
   4   1   1       14.61       25.80      8.31 o
   5   1   1      330.61      311.83     16.42 o
   6   1   1      157.13      192.59     15.83 o
   7   1   1       15.30      -20.01     21.80 o
  -7   2   1        0.62       -2.35     16.35 o
  -6   2   1      135.68      137.58     14.52 o
  -5   2   1        4.59       -5.33      7.60 o
  -4   2   1       97.35      128.99     10.75 o
  -3   2   1       72.87       84.43      8.22 o
  -2   2   1      683.78      575.41      8.86 o
  -1   2   1     1154.09     1025.11     88.32 o
   0   2   1       11.67       14.40      3.22 o
   1   2   1     1975.58     1827.87     19.87 o
   2   2   1    17726.75    16882.44    555.31 o
   3   2   1      165.92      215.19     23.28 o
   4   2   1      119.94      188.33     65.08 o
   5   2   1      111.59      117.27     12.46 o
   6   2   1     1525.88     1321.95     35.99 o
   7   2   1       16.38       24.59     17.80 o
  -7   3   1       51.76       55.84     18.12 o
  -6   3   1        9.95        1.93     14.86 o
  -5   3   1       88.41       93.79     11.89 o
  -4   3   1        8.10        6.63     10.86 o
  -3   3   1     1459.26     1425.04     19.42 o
  -2   3   1       22.24       19.31      4.61 o
  -1   3   1    14658.94    12895.78   1048.36 o
   0   3   1       95.65      100.67      7.47 o
   1   3   1    10729.02    10298.65    146.64 o
   2   3   1      693.28      708.03     15.84 o
   3   3   1       25.50       41.37     10.93 o
   4   3   1       34.07       59.49     13.79 o
   5   3   1      195.22      188.53     20.51 o
   6   3   1      134.38      106.43     51.13 o
   7   3   1      109.45      115.04     21.89 o
  -7   4   1        0.47        6.38     33.22 o
  -6   4   1      158.38      190.42     27.20 o
  -5   4   1        5.26        4.14     17.98 o
  -4   4   1       23.76       45.17     16.71 o
  -3   4   1       79.91       92.75     15.70 o
  -2   4   1      325.12      341.26      8.29 o
  -1   4   1        1.96        3.72      3.75 o
   0   4   1     9711.14     8642.51    202.94 o
   1   4   1        7.91        6.10      4.83 o
   2   4   1      233.66      227.36     14.71 o
   3   4   1      267.75      262.65     17.67 o
   4   4   1       21.50       16.62     13.25 o
   5   4   1       10.20        4.98     15.27 o
   6   4   1       34.60       33.99     17.31 o
   7   4   1       29.44       20.23     16.51 o
  -7   5   1        6.86        7.82     25.13 o
  -6   5   1        1.78       -5.89     18.50 o
  -5   5   1        0.67        4.53     18.29 o
  -4   5   1        0.61      -15.00     15.64 o
  -3   5   1       10.79       17.80     10.55 o
  -2   5   1        9.66       14.27      5.78 o
  -1   5   1      682.51      738.87     10.51 o
   0   5   1      315.28      268.07     19.00 o
   1   5   1      818.01      848.73     13.97 o
   2   5   1      532.50      514.09     18.69 o
   3   5   1     1343.58     1243.91     39.98 o
   4   5   1       25.08       43.61     19.19 o
   5   5   1      255.31      263.65     29.25 o
   6   5   1       38.24       35.06     22.84 o
   7   5   1       11.77       17.70     24.25 o
  -7   6   1        8.74       42.40     31.75 o
  -6   6   1       72.13       84.45     32.48 o
  -5   6   1        2.24       -2.22     17.87 o
  -4   6   1       44.53       20.99     18.56 o
  -3   6   1       32.76       16.24     11.56 o
  -2   6   1       50.83       56.03      7.11 o
  -1   6   1      222.13      237.27      8.78 o
   0   6   1       27.22       26.72     15.54 o
   1   6   1      345.72      342.18     12.12 o
   2   6   1     4326.05     4032.75     83.93 o
   3   6   1       10.51        6.56     19.99 o
   4   6   1      237.91      286.94     32.19 o
   5   6   1       64.74       72.27     23.65 o
   6   6   1      472.57      464.17     34.99 o
   7   6   1       19.45       21.08     25.11 o
  -7   7   1      105.37      108.57     30.28 o
  -6   7   1       13.13       11.77     22.67 o
  -5   7   1        2.18      -10.76     18.69 o
  -4   7   1        1.78      -18.07     18.07 o
  -3   7   1      665.34      670.02     25.20 o
  -2   7   1        2.47        0.82      6.40 o
  -1   7   1     7329.10     7132.83     77.56 o
   0   7   1       30.12       17.83      9.36 o
   1   7   1     2304.64     2165.96     97.66 o
   2   7   1      147.10      171.20     10.50 o
   3   7   1      237.16      252.30     26.71 o
   4   7   1       67.21       41.34     22.45 o
   5   7   1       72.77       92.69     24.83 o
   6   7   1       24.71       46.26     24.63 o
   7   7   1      106.31      140.98     32.92 o
  -6   8   1      159.21      219.28     31.54 o
  -5   8   1        8.06       15.69     21.09 o
  -4   8   1       81.56       80.93     27.19 o
  -3   8   1       28.11       21.93     13.62 o
  -2   8   1      238.66      255.48     12.06 o
  -1   8   1       15.72        9.31      7.88 o
   0   8   1     5331.69     5158.08     96.72 o
   1   8   1        4.93       -7.04      7.04 o
   2   8   1      121.42      132.67     10.67 o
   3   8   1      178.37      178.92     25.97 o
   4   8   1       30.92       31.78     22.63 o
   5   8   1        3.05        8.47     22.14 o
   6   8   1       24.26       26.05     41.01 o
  -6   9   1        0.07        4.39     23.77 o
  -5   9   1       22.06       32.53     23.21 o
  -4   9   1        0.96       10.54     20.16 o
  -3   9   1      202.17      250.72     21.63 o
  -2   9   1       15.86       22.53      8.95 o
  -1   9   1      133.70      152.59     11.47 o
   0   9   1      172.27      193.33     13.30 o
   1   9   1        0.10       -1.55      7.05 o
   2   9   1       60.41       55.55      9.70 o
   3   9   1      292.43      332.18     31.89 o
   4   9   1       32.80       57.05     27.04 o
   5   9   1       90.54       97.16     27.44 o
   6   9   1        0.36      -22.85     22.85 o
  -6  10   1       21.98       39.67     26.66 o
  -5  10   1        0.86        0.86     21.45 o
  -4  10   1       19.61       30.22     16.77 o
  -3  10   1        2.94      -10.32     10.32 o
  -2  10   1      187.65      202.02     12.82 o
  -1  10   1       36.61       35.78     10.85 o
   0  10   1        4.38       16.72     10.46 o
   1  10   1       37.36       30.16     11.14 o
   2  10   1      324.69      340.96     15.28 o
   3  10   1        3.96        6.40     20.68 o
   4  10   1      187.59      219.17     31.24 o
   5  10   1       29.03       25.02     24.94 o
   6  10   1       42.45       54.58     28.55 o
  -5  11   1       18.88       43.28     19.23 o
  -4  11   1        1.97       10.59     17.06 o
  -3  11   1      156.74      168.79     21.53 o
  -2  11   1        6.83       -4.03      9.19 o
  -1  11   1     2313.94     2239.40     29.13 o
   0  11   1        1.03       -2.28     11.12 o
   1  11   1      322.95      352.23     18.31 o
   2  11   1       23.25       17.27      9.71 o
   3  11   1      180.04      193.40     22.35 o
   4  11   1       50.03       81.86     20.42 o
   5  11   1       24.71       77.47     28.76 o
  -5  12   1        4.39       -0.53     18.94 o
  -4  12   1      136.25      143.95     23.40 o
  -3  12   1        0.16      -16.29     16.29 o
  -2  12   1      159.36      176.92     18.91 o
  -1  12   1       24.50       27.03     11.11 o
   0  12   1     1352.95     1413.58     26.98 o
   1  12   1        0.42      -10.22     10.22 o
   2  12   1       41.30       29.91     10.68 o
   3  12   1       26.08       40.30     18.89 o
   4  12   1       10.66       21.60     18.80 o
   5  12   1        1.14       14.53     20.11 o
  -4  13   1        0.13        4.53     18.72 o
  -3  13   1      157.75      147.14     23.08 o
  -2  13   1        6.85      -10.88     13.32 o
  -1  13   1       58.49       41.91     18.23 o
   0  13   1       49.76       51.72     12.29 o
   1  13   1        8.93       10.24     11.70 o
   2  13   1        2.90      -11.05     17.77 o
   3  13   1       15.99       27.35     19.10 o
   4  13   1       23.15       -3.46     19.49 o
  -3  14   1        0.09       -7.29     19.42 o
  -2  14   1      140.12      157.68     23.57 o
  -1  14   1        3.85       -7.41     12.03 o
   0  14   1        5.20       -8.58     12.78 o
   1  14   1        4.82        0.52     12.11 o
   2  14   1       16.32        8.67     16.21 o
   3  14   1        8.98       -1.35     18.88 o
  -2  15   1        7.49        4.23     20.31 o
  -1  15   1      574.54      584.09     23.65 o
   0  15   1        2.17      -13.33     13.33 o
   1  15   1       41.18       23.10     19.72 o
   2  15   1        8.12        2.95     33.05 o
  -8   0   2       27.67       54.68     38.51 o
  -7   0   2       99.66      100.66     22.23 o
  -6   0   2      511.04      469.47     28.37 o
  -5   0   2       32.20       34.50     14.90 o
  -4   0   2     1876.28     1878.90     37.33 o
  -3   0   2      815.98      743.58     22.14 o
  -2   0   2     1011.76      809.96    287.31 o
  -1   0   2      235.49      243.34      7.34 o
   0   0   2     3677.14     3443.64     25.44 o
   1   0   2     1908.71     1777.59     44.95 o
   2   0   2     9754.92     9173.00    249.72 o
   3   0   2     7249.93     7917.98    235.17 o
   4   0   2       12.41        1.75     11.16 o
   5   0   2        5.09       -7.22     12.78 o
   6   0   2      346.08      270.38     25.34 o
   7   0   2      224.03      180.78     45.86 o
  -7   1   2      280.74      308.09     25.82 o
  -6   1   2       43.89       51.94     12.57 o
  -5   1   2      104.47       98.74     12.36 o
  -4   1   2      237.90      193.50     53.48 o
  -3   1   2     1502.87     1448.35     27.54 o
  -2   1   2      235.45      186.70     28.53 o
  -1   1   2      902.04      901.42      7.61 o
   0   1   2      431.45      383.59      7.78 o
   1   1   2     2343.79     2082.91     37.69 o
   2   1   2     1771.50     1472.99    159.38 o
   3   1   2     6203.66     6574.63    115.66 o
   4   1   2       19.46       13.50      8.30 o
   5   1   2       33.86       25.84     10.33 o
   6   1   2       90.42       76.94     16.68 o
   7   1   2      134.26      126.46     29.20 o
  -7   2   2        3.26       29.26     17.29 o
  -6   2   2       11.46       -1.14      8.81 o
  -5   2   2        3.15       -8.76      8.99 o
  -4   2   2        2.89        7.64      7.47 o
  -3   2   2        0.13        9.01      8.48 o
  -2   2   2      134.89      112.18     19.02 o
  -1   2   2      470.37      447.29      7.75 o
   0   2   2       23.50       34.52      3.71 o
   1   2   2        0.62       -4.88      4.88 o
   2   2   2      818.19      782.11     18.56 o
   3   2   2       13.08       16.56      9.64 o
   4   2   2       17.41       19.25      6.97 o
   5   2   2       46.30       20.90     14.75 o
   6   2   2       49.69       61.84     16.83 o
   7   2   2        1.53       -6.80     15.46 o
  -7   3   2      320.37      226.02    100.20 o
  -6   3   2       33.20       43.42     16.39 o
  -5   3   2        4.31        3.27     10.03 o
  -4   3   2      117.46      123.04      9.20 o
  -3   3   2      995.51      981.94     16.29 o
  -2   3   2        1.68       -1.72      5.16 o
  -1   3   2      717.90      690.70      9.77 o
   0   3   2     1071.34     1019.06     13.76 o
   1   3   2      593.16      536.77      9.44 o
   2   3   2     2634.00     2406.83     71.67 o
   3   3   2     5442.43     5441.79     92.14 o
   4   3   2       28.34       43.73     13.60 o
   5   3   2       63.16       51.08     16.49 o
   6   3   2      302.54      294.71     23.40 o
   7   3   2       88.47      111.18     22.20 o
  -7   4   2       50.31       41.74     24.32 o
  -6   4   2      285.68      310.16     31.70 o
  -5   4   2       10.34       14.09     23.96 o
  -4   4   2      939.88      914.23     18.05 o
  -3   4   2      264.08      233.28     10.95 o
  -2   4   2      114.80      134.23      6.34 o
  -1   4   2      109.62      117.98      6.83 o
   0   4   2     2566.23     2484.27     24.23 o
   1   4   2      597.86      581.63      9.92 o
   2   4   2     4057.10     3795.06     49.16 o
   3   4   2     3697.37     3751.76     94.72 o
   4   4   2        3.88       -6.10     12.73 o
   5   4   2        7.46       15.28     15.53 o
   6   4   2      282.06      293.42     26.16 o
   7   4   2      136.97       66.44     28.61 o
  -7   5   2       23.21        3.73     22.74 o
  -6   5   2        9.07       26.50     21.17 o
  -5   5   2      164.76      160.26     36.45 o
  -4   5   2       66.56       87.16     23.25 o
  -3   5   2      527.23      531.56     12.55 o
  -2   5   2       41.67       44.03      5.60 o
  -1   5   2     1230.45     1158.69     18.25 o
   0   5   2       75.38       82.20      7.37 o
   1   5   2      413.29      341.12     44.05 o
   2   5   2       53.05       60.63     15.28 o
   3   5   2     2163.22     2247.87     46.14 o
   4   5   2       21.21       -9.90     17.64 o
   5   5   2      208.66      201.87     22.02 o
   6   5   2        7.15       -3.05     17.06 o
   7   5   2       52.54       48.59     25.53 o
  -7   6   2       15.33       16.31     23.98 o
  -6   6   2       42.38       46.89     23.49 o
  -5   6   2       23.22       40.37     19.64 o
  -4   6   2       30.13       33.69     18.54 o
  -3   6   2        0.75       -3.75      7.89 o
  -2   6   2       59.06       54.45      7.13 o
  -1   6   2     1074.46     1041.21     16.43 o
   0   6   2      190.03      200.08      9.94 o
   1   6   2        1.09       -4.18      4.79 o
   2   6   2     2418.33     2284.65     44.69 o
   3   6   2       48.34       44.24     18.29 o
   4   6   2       27.41       20.77     19.93 o
   5   6   2      166.55      171.11     26.68 o
   6   6   2      179.93      199.07     31.28 o
   7   6   2       12.40       18.21     36.74 o
  -7   7   2      104.82      130.48     30.99 o
  -6   7   2        2.19        2.07     24.69 o
  -5   7   2      134.85      163.93     26.38 o
  -4   7   2        0.14       -9.62     17.07 o
  -3   7   2      105.41      115.02      9.44 o
  -2   7   2       27.54       15.78      5.80 o
  -1   7   2     2158.89     1956.98    194.36 o
   0   7   2      282.95      303.34     11.57 o
   1   7   2        0.01       -7.76      7.76 o
   2   7   2     1303.85     1280.45     22.16 o
   3   7   2     1412.77     1420.43     80.69 o
   4   7   2       61.66       72.46     23.16 o
   5   7   2      130.82      167.52     28.06 o
   6   7   2      261.64      284.06     46.00 o
   7   7   2       24.41       36.86     27.54 o
  -6   8   2       53.09       50.74     24.81 o
  -5   8   2        1.39       11.57     20.34 o
  -4   8   2      196.35      247.92     27.22 o
  -3   8   2        1.80       -4.48      8.61 o
  -2   8   2       18.72       17.51      6.87 o
  -1   8   2        3.68        8.55      8.45 o
   0   8   2     1000.23      963.91     25.55 o
   1   8   2       28.91       26.63      9.35 o
   2   8   2      712.85      724.09     16.70 o
   3   8   2      598.62      582.90     33.96 o
   4   8   2       40.42       19.23     20.85 o
   5   8   2        9.84       26.75     23.07 o
   6   8   2      136.05      170.90     31.91 o
  -6   9   2        0.24       35.54     24.49 o
  -5   9   2       71.34      113.65     25.77 o
  -4   9   2       38.55       46.64     16.13 o
  -3   9   2       41.59       42.47     10.64 o
  -2   9   2        3.01       -4.84      9.49 o
  -1   9   2      301.86      315.66     14.14 o
   0   9   2       20.88        6.54      8.99 o
   1   9   2        0.37       -9.41      9.41 o
   2   9   2       12.17       13.53      9.47 o
   3   9   2      309.07      329.51     32.19 o
   4   9   2        0.58      -16.05     22.63 o
   5   9   2      164.96      192.68     31.58 o
   6   9   2        3.59       14.11     25.36 o
  -6  10   2       11.99       24.48     20.18 o
  -5  10   2       31.20       51.57     19.48 o
  -4  10   2      170.63      203.87     24.84 o
  -3  10   2        1.84       -2.47      9.05 o
  -2  10   2       18.95        8.47     11.09 o
  -1  10   2      466.52      474.34     16.75 o
   0  10   2       60.58       40.17     10.69 o
   1  10   2        0.59      -10.53     10.53 o
   2  10   2      877.61      895.33     19.43 o
   3  10   2       35.77       47.69     22.85 o
   4  10   2        7.40       -8.43     22.14 o
   5  10   2       91.25      130.86     29.62 o
   6  10   2      101.30      138.05     34.30 o
  -5  11   2      177.69      203.14     36.86 o
  -4  11   2       39.72       44.60     18.59 o
  -3  11   2        8.73        7.65     11.26 o
  -2  11   2        2.51       -5.98     10.47 o
  -1  11   2     1675.25     1572.48     25.12 o
   0  11   2       77.20       60.76     14.42 o
   1  11   2       42.01       49.09     12.77 o
   2  11   2      310.90      335.52     15.46 o
   3  11   2      228.37      256.49     24.29 o
   4  11   2       26.83       25.13     24.32 o
   5  11   2       57.41       51.25     27.64 o
  -5  12   2       10.08        1.82     18.66 o
  -4  12   2       12.81       24.91     18.44 o
  -3  12   2        2.71       -4.12     16.32 o
  -2  12   2       73.57       68.55     13.10 o
  -1  12   2        1.30        2.34     10.37 o
   0  12   2      411.71      397.45     16.47 o
   1  12   2        0.74      -11.26     11.26 o
   2  12   2      102.34       91.44     16.16 o
   3  12   2       41.20       53.86     19.13 o
   4  12   2       42.66       59.25     20.24 o
   5  12   2        3.96        3.50     26.60 o
  -4  13   2       45.74       75.06     21.78 o
  -3  13   2        5.73      -16.85     16.85 o
  -2  13   2       20.49       30.92     16.00 o
  -1  13   2       67.74       53.16     14.63 o
   0  13   2       17.60      -11.00     11.00 o
   1  13   2       27.05       16.96     12.43 o
   2  13   2       17.89        1.70     14.17 o
   3  13   2       51.56       70.18     20.96 o
   4  13   2        3.90       30.01     23.70 o
  -3  14   2        0.16      -10.88     18.13 o
  -2  14   2       99.60       72.70     30.74 o
  -1  14   2      181.75      160.42     18.14 o
   0  14   2       14.13        4.07     13.44 o
   1  14   2        2.30      -10.95     10.95 o
   2  14   2      176.01      161.21     21.09 o
   3  14   2       13.07       20.84     20.64 o
  -2  15   2        4.44       11.88     20.93 o
  -1  15   2      732.90      602.53     82.85 o
   0  15   2       10.77        8.31     14.69 o
   1  15   2       16.72        3.13     19.23 o
   2  15   2       60.15       56.51     19.46 o
  -7   1   3      235.01      312.58     26.34 o
  -6   1   3       73.17       64.90     13.18 o
  -5   1   3      316.39      225.27     69.09 o
  -4   1   3       79.65      121.75     11.20 o
  -3   1   3        2.69       20.94     11.71 o
  -2   1   3       73.54       70.55     29.95 o
  -1   1   3     3457.43     3294.63     25.00 o
   0   1   3        7.61       13.95      2.42 o
   1   1   3      544.09      518.16     10.36 o
   2   1   3       20.16       37.81     11.26 o
   3   1   3        1.78        6.57      5.65 o
   4   1   3       20.99        0.71      8.28 o
   5   1   3      367.95      366.08     16.79 o
   6   1   3       32.07       34.76     14.93 o
   7   1   3       13.31       31.92     24.52 o
  -7   2   3      159.88      216.26     24.26 o
  -6   2   3      143.25      153.66     14.76 o
  -5   2   3      679.84      649.44     20.49 o
  -4   2   3      381.31      420.24     15.52 o
  -3   2   3        7.64        5.31      6.09 o
  -2   2   3       69.36       90.57      6.41 o
  -1   2   3     6412.42     6005.72     31.36 o
   0   2   3       71.92       90.27      4.88 o
   1   2   3     1594.72     1425.41     16.39 o
   2   2   3      174.84      210.80     13.27 o
   3   2   3        4.33       12.03      9.49 o
   4   2   3        1.14        0.17      8.00 o
   5   2   3     1160.43     1165.91     40.41 o
   6   2   3       33.65       39.72     16.22 o
   7   2   3       65.47        9.97     24.00 o
  -7   3   3        8.09        0.61     20.78 o
  -6   3   3       48.68       49.14     20.04 o
  -5   3   3      807.19      789.21     20.52 o
  -4   3   3      475.47      491.69     15.47 o
  -3   3   3       37.60       37.44      7.11 o
  -2   3   3        5.78        0.14      4.77 o
  -1   3   3     2403.51     2196.89     14.21 o
   0   3   3      556.00      558.34     10.67 o
   1   3   3      817.51      735.99     18.37 o
   2   3   3      322.48      356.21     15.65 o
   3   3   3      147.90      164.54     14.66 o
   4   3   3       59.40       99.87     17.69 o
   5   3   3      228.41      217.68     20.30 o
   6   3   3        3.77        2.14     17.65 o
   7   3   3       16.91       -2.40     17.52 o
  -7   4   3      138.49      152.64     28.99 o
  -6   4   3        0.89      -11.83     18.49 o
  -5   4   3      191.46      208.76     13.90 o
  -4   4   3      162.26      180.07     11.87 o
  -3   4   3       72.81       68.86      8.46 o
  -2   4   3      185.39      195.01      8.57 o
  -1   4   3        0.69        5.39      5.25 o
   0   4   3      589.95      568.72     11.76 o
   1   4   3       28.49       19.95      6.91 o
   2   4   3      377.06      354.11     16.38 o
   3   4   3      361.36      355.34     18.79 o
   4   4   3      144.08      157.85     18.48 o
   5   4   3        0.10       -0.39     14.80 o
   6   4   3       32.98       37.91     18.20 o
   7   4   3        2.93       14.03     18.24 o
  -7   5   3      497.08      546.27     38.24 o
  -6   5   3       36.25       36.29     26.75 o
  -5   5   3       66.12       96.99     20.37 o
  -4   5   3        5.02        1.14      6.37 o
  -3   5   3        0.98       -6.12      6.12 o
  -2   5   3      350.29      355.42     11.01 o
  -1   5   3      678.19      638.62     13.68 o
   0   5   3       28.62       39.00      7.55 o
   1   5   3      124.57      139.58     10.05 o
   2   5   3       38.51       21.03     14.63 o
   3   5   3       87.86      101.08     19.83 o
   4   5   3      229.29      219.50     20.88 o
   5   5   3       63.76       43.86     17.40 o
   6   5   3       15.67       29.95     19.02 o
   7   5   3       14.13       22.36     20.25 o
  -7   6   3      114.14      137.89     30.45 o
  -6   6   3       19.93       41.24     22.93 o
  -5   6   3      610.38      580.56     32.45 o
  -4   6   3      399.36      343.25     85.27 o
  -3   6   3       30.84       34.22      8.61 o
  -2   6   3      107.72      122.41      9.49 o
  -1   6   3      497.91      471.72     13.66 o
   0   6   3        1.65        3.09      7.58 o
   1   6   3      349.55      343.28     13.99 o
   2   6   3      336.21      324.51     41.30 o
   3   6   3        1.31      -17.01     17.01 o
   4   6   3        0.93       -8.63     19.09 o
   5   6   3      128.99      147.15     26.69 o
   6   6   3        6.83        4.36     22.70 o
   7   6   3       81.87       86.19     28.84 o
  -7   7   3       12.18       21.29     24.99 o
  -6   7   3        5.33       -1.45     34.25 o
  -5   7   3      815.86      817.25     42.18 o
  -4   7   3      448.23      365.24    119.55 o
  -3   7   3       47.72       47.84      9.62 o
  -2   7   3       10.62        8.71      8.31 o
  -1   7   3       79.18       82.05      9.74 o
   0   7   3      627.88      589.57     13.92 o
   1   7   3      269.24      263.42     14.63 o
   2   7   3      304.26      194.35    100.39 o
   3   7   3      186.54      210.82     26.64 o
   4   7   3       44.19       42.10     22.76 o
   5   7   3        4.04        4.82     21.38 o
   6   7   3        6.22       32.63     24.94 o
  -6   8   3        0.37        0.20     21.51 o
  -5   8   3      291.38      275.21     27.76 o
  -4   8   3       83.69       95.63     15.23 o
  -3   8   3       25.47       13.75      9.75 o
  -2   8   3       85.54       87.73     11.13 o
  -1   8   3        3.89        2.53      7.51 o
   0   8   3      465.45      465.54     14.22 o
   1   8   3        4.42       -6.09     10.20 o
   2   8   3      285.74      301.45     15.58 o
   3   8   3      334.20      332.87     30.96 o
   4   8   3      110.87      102.66     24.30 o
   5   8   3        0.01      -13.80     21.91 o
   6   8   3       41.12       54.26     28.66 o
  -6   9   3        6.14       26.82     18.80 o
  -5   9   3       13.47       18.89     12.56 o
  -4   9   3       69.33       91.17     17.01 o
  -3   9   3        9.78       12.32     10.08 o
  -2   9   3       82.94       94.49     12.22 o
  -1   9   3       61.32       70.39      9.69 o
   0   9   3       27.25       37.29      9.67 o
   1   9   3       89.98       58.43     22.05 o
   2   9   3       12.67       21.68     15.40 o
   3   9   3       60.38       56.34     23.38 o
   4   9   3      128.68      114.64     26.92 o
   5   9   3        8.91       23.46     24.50 o
   6   9   3        0.00       -8.53     24.52 o
  -6  10   3        2.99       15.55     20.36 o
  -5  10   3      372.51      385.29     35.96 o
  -4  10   3      326.73      348.88     25.11 o
  -3  10   3       11.33       11.47     10.05 o
  -2  10   3       10.14        5.70     11.07 o
  -1  10   3        9.13       -1.35      7.87 o
   0  10   3       33.89       38.85     10.78 o
   1  10   3       78.81       73.78     12.40 o
   2  10   3      354.19      362.18     19.47 o
   3  10   3        0.50      -11.66     19.64 o
   4  10   3        1.01       12.65     22.97 o
   5  10   3       28.61       54.42     27.23 o
  -5  11   3      373.79      385.78     37.77 o
  -4  11   3      162.46      188.93     22.48 o
  -3  11   3       12.07       13.95     10.64 o
  -2  11   3       42.18       53.13     11.70 o
  -1  11   3      134.47      108.73     15.76 o
   0  11   3      168.32      194.02     13.47 o
   1  11   3       35.03       52.82     11.44 o
   2  11   3      194.96      194.40     18.76 o
   3  11   3       55.32       75.11     25.27 o
   4  11   3        4.67       13.77     24.97 o
   5  11   3       25.78       37.34     28.30 o
  -5  12   3      180.77      184.61     23.77 o
  -4  12   3        3.43       10.53     16.25 o
  -3  12   3        5.34        3.36     16.25 o
  -2  12   3        6.75       10.23     10.30 o
  -1  12   3       13.47       16.06     11.89 o
   0  12   3      130.38      128.98     12.58 o
   1  12   3        0.22      -10.17     10.17 o
   2  12   3      110.02       90.80     18.72 o
   3  12   3       86.52       97.32     20.88 o
   4  12   3       23.15       27.82     26.66 o
  -4  13   3      138.50      169.79     28.24 o
  -3  13   3       21.86       27.33     17.60 o
  -2  13   3        0.08       -0.51     10.28 o
  -1  13   3       10.86        1.53     12.39 o
   0  13   3        6.08      -10.77     10.77 o
   1  13   3       63.72       40.03     12.72 o
   2  13   3        3.42       -5.05     13.43 o
   3  13   3       16.86        3.02     18.71 o
   4  13   3       18.59       51.19     21.40 o
  -3  14   3        0.69       24.67     18.41 o
  -2  14   3        6.95       12.77     13.63 o
  -1  14   3       25.93       21.67     13.87 o
   0  14   3       29.95       22.62     13.69 o
   1  14   3       18.62        4.41     16.96 o
   2  14   3      152.88      145.07     20.63 o
   3  14   3        0.01        6.62     17.62 o
  -2  15   3       40.83       20.58     15.64 o
  -1  15   3      233.44      278.27     26.55 o
   0  15   3       52.78       52.10     16.19 o
   1  15   3        0.02      -14.91     26.09 o
   2  15   3       75.06       64.83     24.72 o
  -7   0   4      239.73      324.51     31.60 o
  -6   0   4     1484.90     1468.34     43.14 o
  -5   0   4     4840.22     4591.55    131.69 o
  -4   0   4      930.21      921.27     42.33 o
  -3   0   4      230.37      244.57     15.49 o
  -2   0   4      181.75      179.86      9.09 o
  -1   0   4      368.58      309.16     12.39 o
   0   0   4      740.25      747.70     15.75 o
   1   0   4        0.08       -3.02      3.09 o
   2   0   4      329.81      329.40     13.26 o
   3   0   4        9.41       -6.10      8.02 o
   4   0   4       68.92       92.44     12.75 o
   5   0   4      432.26      386.14     20.41 o
   6   0   4       65.22       51.07     16.90 o
   7   0   4       85.93       88.78     40.27 o
  -7   1   4       92.13      111.59     19.85 o
  -6   1   4     1527.86     1385.05     52.17 o
  -5   1   4      929.76      939.37     23.84 o
  -4   1   4      943.41      938.27     20.63 o
  -3   1   4       25.74       18.89     12.83 o
  -2   1   4      259.37      279.48      9.03 o
  -1   1   4       13.85        8.59      4.41 o
   0   1   4     1617.18     1595.50     16.98 o
   1   1   4        0.03        1.88      3.63 o
   2   1   4     1159.05     1152.21     23.29 o
   3   1   4        0.02        3.66      5.62 o
   4   1   4      243.68      261.94     11.55 o
   5   1   4       48.88       58.04      9.66 o
   6   1   4      249.93      222.88     18.05 o
   7   1   4        3.41       -0.17     24.61 o
  -7   2   4        8.84       -2.01     13.67 o
  -6   2   4        2.69       23.76     18.83 o
  -5   2   4      107.53      159.79     21.09 o
  -4   2   4       32.78       24.35     15.11 o
  -3   2   4       44.84       58.56      9.99 o
  -2   2   4        6.22        4.31      4.40 o
  -1   2   4      728.44      722.01     11.97 o
   0   2   4       78.65       90.55      4.53 o
   1   2   4       81.40       76.89      4.69 o
   2   2   4        0.18       -1.49      4.71 o
   3   2   4        2.06       -1.74      9.33 o
   4   2   4        4.05        6.35      9.95 o
   5   2   4      116.78      130.95     18.91 o
   6   2   4        2.49       -2.23     15.04 o
   7   2   4       22.57       21.47     25.64 o
  -7   3   4       32.64       -5.69     32.63 o
  -6   3   4     1008.79      961.56     28.81 o
  -5   3   4     1252.66     1248.68     25.04 o
  -4   3   4     1014.41      896.83     58.69 o
  -3   3   4      187.81      207.58     13.55 o
  -2   3   4       56.64       66.03      5.90 o
  -1   3   4      435.18      389.12      9.54 o
   0   3   4      739.60      641.72      9.64 o
   1   3   4       17.82       20.85      4.90 o
   2   3   4       90.97       80.75      9.91 o
   3   3   4        6.74        8.74     10.62 o
   4   3   4      108.85      118.12     16.67 o
   5   3   4        2.36      -12.32     12.32 o
   6   3   4      336.26      294.27     25.56 o
   7   3   4        8.26        5.52     23.54 o
  -7   4   4      142.43      181.61     34.83 o
  -6   4   4      945.90      940.30     39.89 o
  -5   4   4     3288.43     3085.97     70.14 o
  -4   4   4      376.12      373.39     21.60 o
  -3   4   4      256.69      268.64     11.62 o
  -2   4   4       48.86       52.12      5.73 o
  -1   4   4      384.06      364.77      9.91 o
   0   4   4      265.96      273.14     10.35 o
   1   4   4        4.96       11.69      6.41 o
   2   4   4       75.67       75.68     10.32 o
   3   4   4       36.72       12.47     11.55 o
   4   4   4       22.09       23.50     14.06 o
   5   4   4      214.73      223.52     22.29 o
   6   4   4       76.63       53.88     19.27 o
   7   4   4       45.68       22.68     24.47 o
  -7   5   4       67.13       62.94     25.76 o
  -6   5   4     1164.27     1059.20     42.72 o
  -5   5   4      258.84      157.97     88.66 o
  -4   5   4        3.23       -4.68      9.13 o
  -3   5   4        0.37       -2.52      6.81 o
  -2   5   4        6.19        2.18      5.99 o
  -1   5   4       17.74       20.17      6.34 o
   0   5   4      895.71      888.46     16.61 o
   1   5   4        1.51        0.90      6.91 o
   2   5   4      776.53      681.95     27.64 o
   3   5   4        0.68      -11.79     11.79 o
   4   5   4       47.26       52.20     16.69 o
   5   5   4       58.14       82.25     24.37 o
   6   5   4      161.86      137.88     26.26 o
   7   5   4        0.02       -4.78     19.80 o
  -7   6   4       38.21       37.92     24.90 o
  -6   6   4        9.16        8.30     19.51 o
  -5   6   4      425.69      393.47     27.88 o
  -4   6   4      135.41      133.38     13.22 o
  -3   6   4       63.22       60.10      9.46 o
  -2   6   4        9.41       14.02      6.76 o
  -1   6   4     1089.47      992.33     17.58 o
   0   6   4      159.69      166.55     14.57 o
   1   6   4      148.13      156.41     10.69 o
   2   6   4        4.97        2.35     12.13 o
   3   6   4        2.25      -15.87     17.04 o
   4   6   4        6.74       11.20     19.93 o
   5   6   4      335.34      406.25     35.27 o
   6   6   4        8.19       25.60     24.22 o
   7   6   4      106.43      138.79     40.71 o
  -7   7   4        0.00       10.04     23.80 o
  -6   7   4      302.52      163.39    184.17 o
  -5   7   4      685.23      694.79     54.22 o
  -4   7   4      260.40      279.12     20.42 o
  -3   7   4      143.58      155.35     10.66 o
  -2   7   4       42.77       47.80      9.40 o
  -1   7   4      203.94      215.35     12.31 o
   0   7   4        0.84        4.68      8.75 o
   1   7   4       21.22       21.52      9.05 o
   2   7   4        9.84       18.55     14.74 o
   3   7   4        3.64       -7.19     19.32 o
   4   7   4        6.08      -21.58     26.46 o
   5   7   4        0.00        2.89     22.03 o
   6   7   4      319.62      324.33     37.30 o
  -6   8   4      258.52      253.75     73.01 o
  -5   8   4     1232.98     1208.29     36.95 o
  -4   8   4       18.39       15.71     11.64 o
  -3   8   4      116.87      114.38     12.09 o
  -2   8   4        0.72        8.62      9.44 o
  -1   8   4       97.42      114.37     11.98 o
   0   8   4        2.35        3.89      8.05 o
   1   8   4       13.49       20.74     10.52 o
   2   8   4        4.55       -1.09     10.69 o
   3   8   4       13.36        5.16     20.47 o
   4   8   4        0.40        8.82     21.62 o
   5   8   4       38.63       11.32     24.74 o
   6   8   4       77.95       87.01     29.44 o
  -6   9   4      477.40      464.82     30.49 o
  -5   9   4       51.76       55.14     18.31 o
  -4   9   4      284.54      322.30     23.64 o
  -3   9   4        0.24       -7.18      9.82 o
  -2   9   4       53.92       46.87     11.55 o
  -1   9   4       10.29        1.29     10.76 o
   0   9   4       71.70       94.46     10.84 o
   1   9   4        9.32       -0.48     11.08 o
   2   9   4      159.30      160.96     22.32 o
   3   9   4        4.34        4.53     20.17 o
   4   9   4        0.00      -14.91     21.70 o
   5   9   4        9.17       17.10     24.99 o
   6   9   4      103.42      161.46     44.53 o
  -6  10   4        2.00        8.00     18.83 o
  -5  10   4      266.25      298.17     26.92 o
  -4  10   4       97.40      125.61     26.28 o
  -3  10   4        7.45        9.07     10.13 o
  -2  10   4        4.13       -1.18     11.08 o
  -1  10   4       91.67      109.89     11.71 o
   0  10   4       22.98       12.60     10.26 o
   1  10   4      139.04      161.63     13.31 o
   2  10   4       28.91       12.17      9.09 o
   3  10   4       13.23       16.17     21.62 o
   4  10   4        0.07       -0.65     23.28 o
   5  10   4      100.50      154.31     33.14 o
  -5  11   4      174.19      217.38     24.95 o
  -4  11   4       24.43       16.23     16.71 o
  -3  11   4       60.19       59.02     12.16 o
  -2  11   4      194.54      183.28     15.18 o
  -1  11   4       14.56        2.41      9.81 o
   0  11   4       29.40       20.68     10.80 o
   1  11   4       28.55       24.92     10.77 o
   2  11   4       22.50       26.31     11.41 o
   3  11   4        2.84        2.15     23.05 o
   4  11   4        2.06       -4.93     25.87 o
   5  11   4        1.23       21.28     28.16 o
  -5  12   4      302.16      304.61     38.66 o
  -4  12   4        1.23        3.26     17.34 o
  -3  12   4       16.93       17.85     16.70 o
  -2  12   4        5.84        6.71     12.02 o
  -1  12   4       20.35       21.14     12.11 o
   0  12   4        8.17       13.40      9.42 o
   1  12   4       23.25        4.96      9.42 o
   2  12   4       20.28        6.94     13.41 o
   3  12   4        0.00      -18.67     18.67 o
   4  12   4        0.41       -1.11     20.63 o
  -4  13   4      354.25      358.20     37.96 o
  -3  13   4        0.18       -1.32     23.04 o
  -2  13   4       13.91       10.39     12.77 o
  -1  13   4        0.02       -0.67     12.59 o
   0  13   4        3.40      -10.97     11.76 o
   1  13   4       17.16        6.43     11.66 o
   2  13   4        4.09       10.35     13.97 o
   3  13   4        2.40        7.01     16.54 o
   4  13   4        2.08       34.03     20.63 o
  -3  14   4        1.56        5.35     20.49 o
  -2  14   4       38.07       37.26     16.84 o
  -1  14   4       35.85       20.22     13.87 o
   0  14   4        2.22       -7.06     13.00 o
   1  14   4       66.15       64.75     19.14 o
   2  14   4       39.76       41.27     17.68 o
   3  14   4       12.89       47.98     20.60 o
  -2  15   4      124.59      119.95     34.92 o
  -1  15   4       10.23       -6.88     14.17 o
   0  15   4        4.53      -12.45     12.45 o
   1  15   4       10.33      -12.06     19.32 o
  -7   1   5        1.35      -10.01     11.36 o
  -6   1   5       72.88       49.88     11.65 o
  -5   1   5      360.74      349.27     18.27 o
  -4   1   5      303.91      103.18     68.23 o
  -3   1   5        0.03       -4.81      6.39 o
  -2   1   5        0.99        2.17      4.14 o
  -1   1   5       96.75      112.68      5.93 o
   0   1   5     1074.02     1157.58     11.17 o
   1   1   5       89.47       87.90      5.13 o
   2   1   5     2303.16     2138.92     70.81 o
   3   1   5        4.21       -1.77      6.00 o
   4   1   5       74.47       63.94      8.85 o
   5   1   5        2.92        6.75      8.65 o
   6   1   5      175.49      208.09     17.93 o
   7   1   5        0.47      -14.76     30.28 o
  -7   2   5        8.22       -8.27     17.19 o
  -6   2   5       46.65       52.19     14.52 o
  -5   2   5     5354.88     4825.95    111.41 o
  -4   2   5       24.89       27.68     10.42 o
  -3   2   5       72.90       73.75      7.82 o
  -2   2   5       11.10       16.73      4.11 o
  -1   2   5     2594.13     2423.96     20.80 o
   0   2   5       69.95       74.75      4.08 o
   1   2   5     4283.76     3948.60     49.23 o
   2   2   5      113.70      119.00      7.39 o
   3   2   5      658.56      656.36     16.47 o
   4   2   5        0.26       19.29     10.11 o
   5   2   5     1359.02     1273.25     29.30 o
   6   2   5        0.13      -12.52     13.17 o
   7   2   5      147.51      153.80     31.77 o
  -7   3   5        1.91       -2.99     26.16 o
  -6   3   5      344.80      331.80     22.19 o
  -5   3   5      162.42      171.30     46.93 o
  -4   3   5        7.67        7.74      8.26 o
  -3   3   5       30.00       26.57      6.93 o
  -2   3   5      688.50      754.97     11.49 o
  -1   3   5       11.56       13.42      6.47 o
   0   3   5     2092.37     1986.41     20.89 o
   1   3   5       39.60       41.96      6.19 o
   2   3   5     1601.42     1482.19     40.01 o
   3   3   5        7.20       -2.56      9.16 o
   4   3   5       48.75       33.20     12.64 o
   5   3   5        0.68        8.01      9.29 o
   6   3   5      162.84      209.42     22.18 o
   7   3   5        0.32       -2.06     24.61 o
  -7   4   5       14.99       22.85     21.21 o
  -6   4   5       93.11       68.69     35.13 o
  -5   4   5       51.56       63.37     18.61 o
  -4   4   5        8.64       -4.47      8.12 o
  -3   4   5      605.84      590.79     14.92 o
  -2   4   5       10.44       14.08      5.18 o
  -1   4   5      101.02      101.39      7.01 o
   0   4   5       30.31       30.68      5.45 o
   1   4   5      994.02      995.42     16.73 o
   2   4   5        2.08       -3.60      8.32 o
   3   4   5      184.47      218.28     15.34 o
   4   4   5        0.35       -4.28     11.81 o
   5   4   5      109.40       87.04     16.27 o
   6   4   5        0.08       -9.80     13.69 o
   7   4   5        1.44       10.14     19.58 o
  -7   5   5        0.86       -1.93     20.38 o
  -6   5   5        1.73      -11.67     14.41 o
  -5   5   5      228.51      275.14     27.37 o
  -4   5   5     1088.93     1027.46     20.75 o
  -3   5   5       12.32       19.62      7.99 o
  -2   5   5       96.72       96.26      7.26 o
  -1   5   5       73.09       68.66      8.31 o
   0   5   5       43.52       55.60      7.02 o
   1   5   5       90.76       96.12      9.34 o
   2   5   5      300.28      266.55     18.38 o
   3   5   5        0.33       -8.79     10.80 o
   4   5   5       51.61       55.62     14.52 o
   5   5   5        1.35       -1.45     14.17 o
   6   5   5       45.88       42.73     16.93 o
   7   5   5        0.03       -9.06     19.86 o
  -7   6   5       23.22        3.92     15.25 o
  -6   6   5       33.51       42.69     17.31 o
  -5   6   5     2691.09     2587.37     43.69 o
  -4   6   5        5.82       -3.23      9.28 o
  -3   6   5       12.71       16.99      8.63 o
  -2   6   5       66.88       75.80      8.43 o
  -1   6   5       32.95       22.05      7.96 o
   0   6   5        0.84       -8.02      8.02 o
   1   6   5      759.29      678.93     18.37 o
   2   6   5       89.34       99.88     13.80 o
   3   6   5      107.09      103.80     18.66 o
   4   6   5       16.99        7.86     20.57 o
   5   6   5      467.64      463.94     44.98 o
   6   6   5        1.25      -12.28     18.44 o
  -7   7   5        2.74       10.01     17.07 o
  -6   7   5      432.98      454.01     27.82 o
  -5   7   5       20.09       34.62     16.15 o
  -4   7   5       50.48       62.96     13.08 o
  -3   7   5       22.41       25.40      9.43 o
  -2   7   5     1257.03     1281.72     21.83 o
  -1   7   5        2.56        9.01      8.46 o
   0   7   5      688.10      620.74     17.87 o
   1   7   5        9.48        9.47      9.09 o
   2   7   5       55.76       45.53     13.78 o
   3   7   5        5.01        5.83     16.67 o
   4   7   5        9.38      -19.11     19.11 o
   5   7   5        1.32       -0.26     18.44 o
   6   7   5       32.79       69.94     22.76 o
  -6   8   5      129.44      148.29     21.81 o
  -5   8   5       61.91       79.31     18.35 o
  -4   8   5        3.52       13.64     11.37 o
  -3   8   5      297.78      321.56     16.37 o
  -2   8   5       10.41        3.68      9.72 o
  -1   8   5       68.20       61.30     11.29 o
   0   8   5        5.87        7.81      8.26 o
   1   8   5      773.80      762.56     29.13 o
   2   8   5        0.58      -13.15     13.15 o
   3   8   5       90.08       79.97     19.58 o
   4   8   5        0.02      -16.91     16.91 o
   5   8   5      114.78      121.51     23.74 o
   6   8   5        1.69       -9.51     20.69 o
  -6   9   5       37.00       55.56     20.18 o
  -5   9   5       57.61       83.05     19.01 o
  -4   9   5      810.88      810.42     35.21 o
  -3   9   5        3.67        2.85     10.13 o
  -2   9   5        0.37       -7.83     10.49 o
  -1   9   5       11.13        8.94     11.11 o
   0   9   5       20.46       24.04      9.42 o
   1   9   5       25.08       13.77     11.86 o
   2   9   5       21.93       17.41     10.95 o
   3   9   5        0.42      -15.94     15.94 o
   4   9   5       25.58       36.50     19.80 o
   5   9   5        0.02      -18.80     18.80 o
   6   9   5        2.32        8.40     22.96 o
  -6  10   5       18.76       22.66     24.55 o
  -5  10   5      837.33      884.93    109.71 o
  -4  10   5        0.40       10.34     15.10 o
  -3  10   5       60.50       53.41     11.83 o
  -2  10   5       77.16       78.34     12.82 o
  -1  10   5      148.57      150.56     15.04 o
   0  10   5       12.22        7.15     10.14 o
   1  10   5       17.20       16.60     12.50 o
   2  10   5       51.51       41.75     11.92 o
   3  10   5        3.83       -9.15     17.13 o
   4  10   5       31.22       10.88     20.03 o
   5  10   5       59.90       72.04     33.60 o
  -5  11   5        1.34        4.90     22.32 o
  -4  11   5       22.18       18.31     17.27 o
  -3  11   5        0.67       -2.56     10.94 o
  -2  11   5      773.15      774.11     26.04 o
  -1  11   5        3.33       -6.31     10.92 o
   0  11   5       20.74       14.63     10.38 o
   1  11   5        0.40       -0.64      9.98 o
   2  11   5       55.60       33.95     15.77 o
   3  11   5        2.31       11.40     18.78 o
   4  11   5        1.31       -9.75     19.53 o
   5  11   5        8.99        6.86     22.88 o
  -5  12   5       28.15       16.48     25.53 o
  -4  12   5        0.13        4.19     22.68 o
  -3  12   5       16.18       15.76     13.75 o
  -2  12   5        3.52      -11.18     11.92 o
  -1  12   5        0.19       -6.63     11.89 o
   0  12   5        0.29      -11.56     11.56 o
   1  12   5      142.66      144.45     14.12 o
   2  12   5        0.12       -1.10     10.61 o
   3  12   5        6.82       20.07     20.39 o
   4  12   5        0.02      -20.73     20.73 o
  -4  13   5      311.13      322.11     58.79 o
  -3  13   5        0.06      -19.77     21.54 o
  -2  13   5       10.85        3.11     12.89 o
  -1  13   5        0.03       -2.62     12.75 o
   0  13   5        4.74        3.97     13.22 o
   1  13   5        0.12       -3.10     13.54 o
   2  13   5       95.00      105.75     16.47 o
   3  13   5        1.62       24.50     16.76 o
  -3  14   5       42.95       51.67     27.38 o
  -2  14   5       21.44       14.33     16.02 o
  -1  14   5      145.09      183.53     17.73 o
   0  14   5        9.10      -10.34     13.36 o
   1  14   5       29.58       -1.79     16.00 o
   2  14   5       20.68       20.17     18.29 o
  -1  15   5        0.83      -15.33     15.33 o
   0  15   5        4.87      -11.05     14.34 o
   1  15   5        0.51      -16.38     16.38 o
  -7   0   6      163.08      175.32     30.57 o
  -6   0   6        8.12       26.08     24.69 o
  -5   0   6      306.89      304.16     24.99 o
  -4   0   6        0.85        4.77      9.34 o
  -3   0   6    19899.99    20712.69    187.54 o
  -2   0   6        8.10       11.95      6.64 o
  -1   0   6     1175.75     1268.06     34.28 o
   0   0   6        0.10       -2.51      4.87 o
   1   0   6     8013.26     7831.41    226.43 o
   2   0   6        0.05       -7.10      7.10 o
   3   0   6      630.88      690.43     37.50 o
   4   0   6       17.87       28.69     12.33 o
   5   0   6       14.51        1.04     12.12 o
   6   0   6       34.47        3.53     30.28 o
   7   0   6        5.68      -25.87     34.10 o
  -7   1   6        3.08        8.57     23.22 o
  -6   1   6      938.66      897.62     29.52 o
  -5   1   6        6.04       -3.74      6.84 o
  -4   1   6      500.34      453.67     16.64 o
  -3   1   6       17.24       50.31     11.31 o
  -2   1   6     2176.11     2512.69     19.76 o
  -1   1   6        0.21        4.32      5.50 o
   0   1   6        8.57        4.30      3.53 o
   1   1   6       26.34       17.34      6.86 o
   2   1   6      111.20      139.33      7.51 o
   3   1   6       24.46       25.20      7.20 o
   4   1   6      410.23      399.65     13.95 o
   5   1   6        0.45       -1.00      8.29 o
   6   1   6      445.13      436.58     25.18 o
   7   1   6        0.04      -13.20     24.79 o
  -7   2   6        9.29        6.04     21.90 o
  -6   2   6        0.17        9.62     11.55 o
  -5   2   6        2.60       -6.65     11.65 o
  -4   2   6        2.31       -0.05      8.60 o
  -3   2   6       75.68      105.89      7.66 o
  -2   2   6        0.47        4.10      3.97 o
  -1   2   6      122.80      122.98      6.59 o
   0   2   6       16.24       22.55      3.90 o
   1   2   6      793.97      791.44     12.89 o
   2   2   6       62.66       81.86      7.47 o
   3   2   6      258.54      267.58     10.95 o
   4   2   6        1.81       -5.96      8.20 o
   5   2   6       21.22       10.79     12.92 o
   6   2   6        0.03       -0.84     13.74 o
   7   2   6        1.22      -14.66     24.58 o
  -7   3   6        0.02        4.61     19.01 o
  -6   3   6      876.37      769.33     86.39 o
  -5   3   6        5.87       -3.30     11.91 o
  -4   3   6       87.29       98.86     11.77 o
  -3   3   6        0.18        2.39      5.40 o
  -2   3   6     5541.11     5975.19     38.70 o
  -1   3   6       12.91       15.92      5.39 o
   0   3   6      311.81      348.07      9.01 o
   1   3   6      126.38      127.92      6.92 o
   2   3   6      410.74      394.22     13.83 o
   3   3   6        1.49        4.49     10.19 o
   4   3   6       91.41       69.27     14.28 o
   5   3   6       11.11       20.53      9.15 o
   6   3   6      163.88      191.17     19.97 o
   7   3   6        0.07       -6.77     25.15 o
  -7   4   6       76.82       26.89     39.39 o
  -6   4   6       22.81        9.28     14.22 o
  -5   4   6      286.85      293.85     19.14 o
  -4   4   6        2.86       -3.77      9.15 o
  -3   4   6     9556.51     9752.28     99.06 o
  -2   4   6        2.58        8.73      5.21 o
  -1   4   6      656.57      656.37     15.74 o
   0   4   6        1.79        1.62      4.83 o
   1   4   6     4116.91     4018.28     46.46 o
   2   4   6        0.00       -5.71      5.71 o
   3   4   6      149.67      169.81     15.33 o
   4   4   6        1.54       -9.59     12.34 o
   5   4   6       39.11       20.18     14.29 o
   6   4   6       21.78       16.24     14.10 o
   7   4   6        6.91        4.10     21.69 o
  -7   5   6        6.70       40.71     17.39 o
  -6   5   6      561.78      570.12     28.23 o
  -5   5   6       43.95       58.44     12.39 o
  -4   5   6      541.04      518.96     20.03 o
  -3   5   6       24.14       23.49      9.35 o
  -2   5   6       15.34       29.48      7.08 o
  -1   5   6        0.25        1.92      6.39 o
   0   5   6      453.51      394.00     11.49 o
   1   5   6        3.81       -0.65      7.72 o
   2   5   6      800.82      767.01     20.63 o
   3   5   6       21.35       22.24     12.71 o
   4   5   6      216.46      206.32     18.83 o
   5   5   6        0.08      -13.42     13.42 o
   6   5   6      432.58      423.78     25.49 o
  -7   6   6       67.07       87.61     19.99 o
  -6   6   6        0.88       16.30     15.30 o
  -5   6   6        1.03      -10.45     10.45 o
  -4   6   6        1.42       -9.44     10.29 o
  -3   6   6      149.32      182.09     13.89 o
  -2   6   6        7.48        6.81      7.92 o
  -1   6   6      184.26      161.49     10.75 o
   0   6   6        9.56       16.63      8.83 o
   1   6   6     1849.78     1810.14     32.14 o
   2   6   6      137.86      142.80     11.32 o
   3   6   6      688.12      636.18     28.79 o
   4   6   6        0.38      -13.10     13.10 o
   5   6   6      134.31      156.74     19.87 o
   6   6   6        0.00        1.35     16.76 o
  -7   7   6        1.99       10.68     23.98 o
  -6   7   6      569.88      583.57     29.62 o
  -5   7   6        7.51        4.09     14.07 o
  -4   7   6        0.08        1.79     10.84 o
  -3   7   6        2.66        8.35      9.00 o
  -2   7   6     3022.28     2975.93     31.01 o
  -1   7   6       16.54       13.98      9.46 o
   0   7   6      345.95      340.58     16.11 o
   1   7   6       90.32      108.63     12.06 o
   2   7   6      564.79      587.32     17.10 o
   3   7   6       21.35       20.23     17.68 o
   4   7   6       50.78       45.44     18.55 o
   5   7   6       38.73       41.61     20.53 o
   6   7   6       14.29      -19.09     19.80 o
  -6   8   6       46.72       77.50     19.44 o
  -5   8   6      169.69      202.95     21.91 o
  -4   8   6        3.17       -3.97     10.41 o
  -3   8   6     1570.77     1605.77     33.73 o
  -2   8   6        1.76        6.54     10.03 o
  -1   8   6        8.60       17.70     10.65 o
   0   8   6        0.67        6.99     10.69 o
   1   8   6      489.88      481.82     18.48 o
   2   8   6        1.67       -6.16     10.01 o
   3   8   6        0.95      -13.85     16.57 o
   4   8   6       14.85       10.07     18.16 o
   5   8   6       56.16       29.96     20.61 o
   6   8   6        2.86       22.16     22.34 o
  -6   9   6      217.43      209.61     32.60 o
  -5   9   6       37.38       64.44     17.66 o
  -4   9   6      295.11      310.43     19.48 o
  -3   9   6        4.50       -0.68      9.89 o
  -2   9   6       14.16       18.80     11.40 o
  -1   9   6        0.35       -8.70     11.22 o
   0   9   6      196.55      217.23     13.15 o
   1   9   6        3.32       -0.76     11.60 o
   2   9   6      534.71      544.98     31.80 o
   3   9   6        1.51       -2.63     16.49 o
   4   9   6       23.05       14.24     19.71 o
   5   9   6        0.09      -14.72     19.95 o
  -5  10   6        1.29      -17.73     32.78 o
  -4  10   6        0.29       -1.95     13.35 o
  -3  10   6       61.90       45.38     12.04 o
  -2  10   6       22.42        8.39     11.20 o
  -1  10   6      139.23      138.07     14.12 o
   0  10   6        1.15       -4.72      9.54 o
   1  10   6      881.94      855.00     26.03 o
   2  10   6       62.01       61.12     16.33 o
   3  10   6      329.65      344.19     27.81 o
   4  10   6        2.70       -6.88     19.47 o
   5  10   6      250.70      239.32     30.76 o
  -5  11   6        0.41       -6.05     22.47 o
  -4  11   6        9.30      -11.91     20.96 o
  -3  11   6        0.21        2.45     11.27 o
  -2  11   6      637.21      630.94     25.13 o
  -1  11   6        2.03      -11.00     11.00 o
   0  11   6      102.91      110.93     12.36 o
   1  11   6       32.02       34.74     10.96 o
   2  11   6      178.85      166.20     20.02 o
   3  11   6       18.31       -0.38     19.29 o
   4  11   6      181.27      199.56     28.81 o
  -4  12   6        4.77        2.38     23.27 o
  -3  12   6      113.96      108.70     16.95 o
  -2  12   6        1.41        5.08     12.23 o
  -1  12   6       18.99       -4.55     12.22 o
   0  12   6        0.51       -2.75     12.25 o
   1  12   6       41.15       41.59     11.83 o
   2  12   6        0.22       -0.81     16.30 o
   3  12   6       34.35       -8.57     18.98 o
   4  12   6       25.90       33.68     23.69 o
  -4  13   6      109.45       69.25     29.25 o
  -3  13   6        0.00      -21.37     23.44 o
  -2  13   6        0.01      -13.83     13.83 o
  -1  13   6        1.01      -10.36     12.82 o
   0  13   6        9.83       -0.15     13.26 o
   1  13   6        3.31       -0.99     17.18 o
   2  13   6      194.11      192.04     18.54 o
   3  13   6        0.54      -10.24     20.18 o
  -3  14   6        5.53      -11.30     25.36 o
  -2  14   6       25.72       20.59     15.45 o
  -1  14   6       62.60       25.63     16.24 o
   0  14   6        1.09      -13.33     13.33 o
   1  14   6      198.69      173.57     22.91 o
   2  14   6        9.97      -11.49     14.40 o
  -1  15   6        0.26      -15.37     15.37 o
   0  15   6       17.11       -6.96     16.86 o
  -7   1   7        0.56       -3.04     13.20 o
  -6   1   7      239.45      163.91     92.11 o
  -5   1   7       96.24      111.96     13.64 o
  -4   1   7       34.91       34.26      8.47 o
  -3   1   7       79.55       85.47      9.99 o
  -2   1   7     2848.88     3107.77     37.53 o
  -1   1   7       77.54       90.42      6.54 o
   0   1   7      788.88      853.87     11.91 o
   1   1   7     1562.00     1499.32     55.35 o
   2   1   7      761.16      758.46     12.42 o
   3   1   7      492.04      482.98     17.38 o
   4   1   7        6.04       -2.24      8.69 o
   5   1   7        6.39       -8.49      8.49 o
   6   1   7       30.64       33.86     17.22 o
   7   1   7       10.15       30.97     27.11 o
  -7   2   7       78.52       65.72     15.10 o
  -6   2   7        5.19      -10.39     10.39 o
  -5   2   7     2783.69     2617.11     37.13 o
  -4   2   7       25.04       15.60      8.10 o
  -3   2   7     1658.03     1729.27     20.91 o
  -2   2   7      669.83      726.85     15.24 o
  -1   2   7      914.91      962.43     13.33 o
   0   2   7      188.15      190.97      6.27 o
   1   2   7    16919.79    16883.50    309.88 o
   2   2   7      203.92      215.20     10.16 o
   3   2   7     4090.90     3954.33     74.36 o
   4   2   7       57.88       52.81      8.54 o
   5   2   7       32.95       19.78     13.32 o
   6   2   7       41.59       40.60     17.89 o
   7   2   7       41.00       64.91     45.56 o
  -7   3   7        1.96      -10.85     13.78 o
  -6   3   7        5.62        8.48     11.62 o
  -5   3   7       47.95       47.44     11.80 o
  -4   3   7      237.89      236.92     12.83 o
  -3   3   7      104.35      107.56      7.60 o
  -2   3   7     2941.68     3084.77     43.91 o
  -1   3   7      100.94      109.88      8.45 o
   0   3   7       43.46       50.74      5.41 o
   1   3   7     1364.00     1349.37     20.46 o
   2   3   7      250.93      274.21     10.96 o
   3   3   7      398.53      389.40     21.66 o
   4   3   7      622.90      560.92     23.32 o
   5   3   7        3.91        1.11     12.12 o
   6   3   7       91.25       75.36     17.80 o
   7   3   7       14.37       -9.38     26.26 o
  -7   4   7        0.18       11.96     15.68 o
  -6   4   7       20.16        2.88     11.94 o
  -5   4   7        0.26       -8.69      9.67 o
  -4   4   7        6.13       10.06      7.70 o
  -3   4   7      962.36      971.27     22.31 o
  -2   4   7       29.50       26.94      9.43 o
  -1   4   7      209.83      221.01     13.14 o
   0   4   7       15.57       28.41      5.93 o
   1   4   7      120.05      137.94      9.15 o
   2   4   7       30.91       19.80      7.13 o
   3   4   7        1.39        4.77     11.79 o
   4   4   7      337.41      370.93     21.70 o
   5   4   7       57.37       65.62     15.94 o
   6   4   7       11.27        2.77     11.75 o
  -7   5   7        1.26        5.01     17.18 o
  -6   5   7      714.99      694.75     36.48 o
  -5   5   7       23.10       28.81     11.30 o
  -4   5   7        3.74        0.34      9.25 o
  -3   5   7        3.14       14.23      8.34 o
  -2   5   7      521.00      552.36     19.02 o
  -1   5   7       19.13       17.25      9.41 o
   0   5   7      673.23      631.63     13.79 o
   1   5   7      403.10      424.82     14.95 o
   2   5   7      726.21      731.87     14.81 o
   3   5   7      128.92      126.89     16.05 o
   4   5   7      250.81      257.53     20.30 o
   5   5   7        0.82      -13.76     14.42 o
   6   5   7        0.00      -13.79     16.24 o
  -7   6   7       16.68       19.10     31.16 o
  -6   6   7        2.27        8.84     14.83 o
  -5   6   7     1020.88      965.83     25.69 o
  -4   6   7       15.56        8.21     10.91 o
  -3   6   7      469.25      455.90     17.39 o
  -2   6   7      281.72      309.54     12.97 o
  -1   6   7       83.46       87.88      9.54 o
   0   6   7       95.55      105.28     11.60 o
   1   6   7     4148.00     3988.47     67.02 o
   2   6   7       78.21       86.99      9.75 o
   3   6   7      949.19      924.93     38.28 o
   4   6   7       63.61       67.57     15.97 o
   5   6   7        1.97      -15.33     15.33 o
   6   6   7       34.88       39.87     18.87 o
  -6   7   7      179.54      211.41     31.06 o
  -5   7   7        0.01       -6.58     11.19 o
  -4   7   7      214.40      239.04     16.67 o
  -3   7   7        9.45        9.75      9.35 o
  -2   7   7      774.04      791.49     19.89 o
  -1   7   7       59.77       50.28     10.33 o
   0   7   7       43.50       49.83     11.50 o
   1   7   7      308.38      313.67     16.05 o
   2   7   7       25.99       15.21     10.61 o
   3   7   7       60.63       77.37     19.91 o
   4   7   7      841.13      794.80     33.41 o
   5   7   7        0.09      -18.27     18.27 o
   6   7   7       88.41       86.34     24.32 o
  -6   8   7       19.05       15.34     22.85 o
  -5   8   7        1.47      -18.00     18.00 o
  -4   8   7        8.57       12.21     11.32 o
  -3   8   7      971.15      971.96     30.00 o
  -2   8   7       13.51        1.45     10.23 o
  -1   8   7      163.95      168.98     13.02 o
   0   8   7        3.97       10.26     11.43 o
   1   8   7       91.25       83.05     13.26 o
   2   8   7       54.00       67.92     13.67 o
   3   8   7        5.03        0.75     17.20 o
   4   8   7      461.25      446.15     30.64 o
   5   8   7      108.33       86.70     23.36 o
   6   8   7       21.14       16.05     23.46 o
  -6   9   7      632.56      608.12     42.16 o
  -5   9   7        0.07      -15.79     20.62 o
  -4   9   7        6.92       -0.43     11.63 o
  -3   9   7       41.71       56.38     11.03 o
  -2   9   7       15.18        4.49     11.00 o
  -1   9   7        0.29       -6.91     10.80 o
   0   9   7       56.12       65.72     13.93 o
   1   9   7       50.62       49.23     13.22 o
   2   9   7      394.15      395.12     22.78 o
   3   9   7       11.59        9.32     17.75 o
   4   9   7      275.54      295.67     32.55 o
   5   9   7       30.35       15.25     21.92 o
  -5  10   7      176.51      150.47     29.42 o
  -4  10   7        4.41       -0.80     16.91 o
  -3  10   7       46.02       65.85     17.05 o
  -2  10   7       64.34       56.54     12.33 o
  -1  10   7       35.61       35.70     11.86 o
   0  10   7       23.41       24.38     10.04 o
   1  10   7      462.34      450.08     20.12 o
   2  10   7       21.49       19.34     15.42 o
   3  10   7       51.96       63.77     21.82 o
   4  10   7       53.34       42.80     21.75 o
   5  10   7       49.10       42.14     24.08 o
  -5  11   7        8.91        8.27     24.57 o
  -4  11   7       53.96       68.27     25.73 o
  -3  11   7        0.16       -8.27     12.96 o
  -2  11   7       72.42       72.25     13.57 o
  -1  11   7       10.38       11.05     11.66 o
   0  11   7       49.16       41.37     13.91 o
   1  11   7       49.99       29.95     13.23 o
   2  11   7        5.60       -0.90     15.72 o
   3  11   7        0.59       -0.54     19.64 o
   4  11   7      366.35      387.90     59.70 o
  -4  12   7        4.49      -22.01     22.01 o
  -3  12   7      426.33      420.21     24.28 o
  -2  12   7        0.10      -13.72     13.72 o
  -1  12   7       14.54        7.70     12.64 o
   0  12   7        0.00      -10.76     12.24 o
   1  12   7        3.52      -10.83     13.26 o
   2  12   7       36.71       31.02     17.84 o
   3  12   7        1.31        3.36     21.38 o
   4  12   7      223.72      253.94     47.47 o
  -3  13   7       26.81       17.17     25.11 o
  -2  13   7        0.74        5.32     15.40 o
  -1  13   7        1.38       -5.81     14.50 o
   0  13   7        6.21        8.10     13.42 o
   1  13   7        4.25      -15.53     16.85 o
   2  13   7      154.92      133.18     22.05 o
   3  13   7        0.80       -1.39     25.98 o
  -2  14   7       10.11        9.14     15.79 o
  -1  14   7       36.88       29.16     16.46 o
   0  14   7        4.03      -13.37     14.65 o
   1  14   7       26.71        4.34     18.71 o
   2  14   7        7.04        6.85     22.18 o
  -7   0   8       18.77       65.23     17.56 o
  -6   0   8      135.31      164.58     22.58 o
  -5   0   8        0.89       -4.13     14.02 o
  -4   0   8      215.87      251.08     18.34 o
  -3   0   8      523.23      538.60     23.89 o
  -2   0   8      260.59      286.10     13.50 o
  -1   0   8      909.58      984.66     17.46 o
   0   0   8      801.51      888.26     15.26 o
   1   0   8     2414.37     2517.25     80.89 o
   2   0   8      816.64      690.96    145.99 o
   3   0   8     2445.48     2345.92     35.81 o
   4   0   8     2985.45     2915.11     58.15 o
   5   0   8      628.55      581.53     24.03 o
   6   0   8       48.87       51.44     34.98 o
  -7   1   8        7.88        6.75     11.06 o
  -6   1   8      205.78      250.81     17.71 o
  -5   1   8       13.44        3.70     10.43 o
  -4   1   8      363.69      397.67     17.26 o
  -3   1   8       37.51       53.71      9.59 o
  -2   1   8      327.22      369.44     11.21 o
  -1   1   8      243.15      289.45     10.55 o
   0   1   8      696.98      773.82     10.66 o
   1   1   8      921.25      971.77     35.19 o
   2   1   8      789.74      808.33     13.56 o
   3   1   8      804.91      751.55     18.23 o
   4   1   8     1566.26     1581.26     33.06 o
   5   1   8      404.05      393.34     17.22 o
   6   1   8       18.79       12.64     23.80 o
  -7   2   8        0.46       -0.15     11.85 o
  -6   2   8        3.53       16.50      9.48 o
  -5   2   8      109.31      138.71     12.32 o
  -4   2   8       50.54       68.55     11.43 o
  -3   2   8       33.61       39.67      7.67 o
  -2   2   8        0.30        2.08      6.05 o
  -1   2   8       79.21       96.14      8.42 o
   0   2   8        1.53        1.77      4.29 o
   1   2   8      122.63       83.50     16.04 o
   2   2   8       73.22       90.00      8.82 o
   3   2   8      125.63      153.00     13.05 o
   4   2   8       18.28       35.86      8.02 o
   5   2   8       45.07       44.54     14.60 o
   6   2   8        8.27       25.43     19.09 o
  -7   3   8        0.02        0.54     14.26 o
  -6   3   8      317.74      342.10     17.26 o
  -5   3   8       47.27       68.99     10.41 o
  -4   3   8        4.57       -0.75      7.52 o
  -3   3   8      262.20      280.80     12.36 o
  -2   3   8       52.19       57.97      9.13 o
  -1   3   8      105.56      113.55      8.44 o
   0   3   8      614.94      666.85     12.78 o
   1   3   8      195.14      212.78      9.40 o
   2   3   8       47.62       60.93      8.53 o
   3   3   8     1317.06     1239.14     38.14 o
   4   3   8     1590.41     1585.87     42.00 o
   5   3   8       85.55       84.38     19.78 o
   6   3   8       49.67       45.98     19.68 o
  -7   4   8        6.76      -15.34     20.13 o
  -6   4   8       58.75       84.93     14.81 o
  -5   4   8        0.19       -7.77      7.77 o
  -4   4   8      103.18      102.36     10.10 o
  -3   4   8      366.92      397.16     12.19 o
  -2   4   8       76.74       70.56     11.18 o
  -1   4   8      559.87      548.75     13.24 o
   0   4   8      581.71      604.54     11.09 o
   1   4   8     1307.58     1355.76     17.49 o
   2   4   8      438.81      466.93     13.82 o
   3   4   8     1551.09     1487.32     33.65 o
   4   4   8     1849.34     1768.09     79.05 o
   5   4   8      376.13      368.93     23.08 o
   6   4   8       28.42        8.12     19.60 o
  -7   5   8       12.24       14.19     21.33 o
  -6   5   8        3.35       21.26     12.73 o
  -5   5   8       89.08      118.84     24.48 o
  -4   5   8      560.35      531.29     19.26 o
  -3   5   8        6.20        5.16      7.12 o
  -2   5   8      215.42      202.50     15.07 o
  -1   5   8      347.74      343.82     15.49 o
   0   5   8      606.90      621.50     13.82 o
   1   5   8      442.46      440.72     16.25 o
   2   5   8     1014.00     1017.78     25.66 o
   3   5   8      300.41      309.23     20.49 o
   4   5   8      494.12      498.44     23.42 o
   5   5   8      608.97      573.99     26.40 o
   6   5   8        0.15        3.95     16.79 o
  -7   6   8        9.30       25.91     24.04 o
  -6   6   8       15.28        7.29     20.67 o
  -5   6   8      391.20      413.65     19.85 o
  -4   6   8      204.72      191.48     14.88 o
  -3   6   8       99.15      122.18     11.93 o
  -2   6   8        2.46      -10.97     10.97 o
  -1   6   8      233.16      280.80     15.54 o
   0   6   8        0.53       -3.97      9.18 o
   1   6   8      248.48      230.19     14.41 o
   2   6   8      290.03      276.13     16.42 o
   3   6   8      404.87      414.03     28.12 o
   4   6   8       97.06      117.10     18.03 o
   5   6   8      220.34      233.11     22.32 o
   6   6   8       28.68        5.61     18.79 o
  -6   7   8      114.88       92.70     26.36 o
  -5   7   8       82.74       69.50     18.18 o
  -4   7   8      307.74      328.45     17.59 o
  -3   7   8      149.28      181.33     14.36 o
  -2   7   8       10.32       16.47      8.39 o
  -1   7   8        7.49        1.53      6.44 o
   0   7   8      505.41      486.28     18.82 o
   1   7   8        5.33       13.93     11.13 o
   2   7   8       40.64       50.00      9.68 o
   3   7   8      787.25      780.64     67.10 o
   4   7   8      721.42      762.40     45.48 o
   5   7   8        1.23      -20.11     20.11 o
   6   7   8       34.42       38.61     23.88 o
  -6   8   8        3.58       26.44     23.52 o
  -5   8   8        0.22        4.15     20.23 o
  -4   8   8        3.22      -14.95     14.95 o
  -3   8   8      113.79      142.80     12.53 o
  -2   8   8        3.41        4.83      9.94 o
  -1   8   8       71.13       81.01     11.59 o
   0   8   8      259.32      280.42     17.29 o
   1   8   8      458.09      441.01     19.54 o
   2   8   8       70.84       79.09     12.94 o
   3   8   8      390.27      407.18     29.60 o
   4   8   8      486.52      464.76     58.90 o
   5   8   8       66.76       87.97     23.56 o
  -6   9   8       45.24       20.04     24.94 o
  -5   9   8       59.14       46.83     23.97 o
  -4   9   8      207.53      218.12     23.10 o
  -3   9   8       13.90       -3.09     12.40 o
  -2   9   8       44.42       47.82     11.39 o
  -1   9   8      116.07      132.27     13.56 o
   0   9   8      339.95      349.55     19.30 o
   1   9   8       79.83       87.23     14.06 o
   2   9   8      443.39      450.33     24.82 o
   3   9   8       97.21       76.54     20.93 o
   4   9   8       32.58       52.80     23.88 o
   5   9   8      439.69      417.36     37.64 o
  -5  10   8      252.37      219.04     32.23 o
  -4  10   8      113.20       79.14     19.91 o
  -3  10   8       79.94       75.40     15.37 o
  -2  10   8        8.10       11.73     13.64 o
  -1  10   8       26.67       26.61     11.48 o
   0  10   8        6.72        0.89      9.00 o
   1  10   8       81.70       55.56     13.84 o
   2  10   8      184.13      193.89     20.70 o
   3  10   8      245.38      206.84     25.38 o
   4  10   8      122.93      115.61     25.38 o
   5  10   8      186.69      224.71     30.53 o
  -5  11   8       26.93       53.58     26.61 o
  -4  11   8      326.24      345.15     36.26 o
  -3  11   8       31.95       31.07     15.40 o
  -2  11   8       39.03       27.07     15.31 o
  -1  11   8        1.66      -10.02     12.97 o
   0  11   8      237.31      220.93     18.35 o
   1  11   8        0.34       -2.31     12.82 o
   2  11   8       66.40       64.54     18.70 o
   3  11   8      242.74      241.41     27.84 o
   4  11   8      216.42      250.52     30.39 o
  -4  12   8        2.87       -7.40     23.56 o
  -3  12   8       49.15       30.12     15.79 o
  -2  12   8       12.15       14.74     15.22 o
  -1  12   8        1.46      -13.51     13.51 o
   0  12   8      107.46      111.88     15.34 o
   1  12   8      139.62      124.96     22.11 o
   2  12   8        4.86        0.20     16.92 o
   3  12   8       51.34       49.99     28.33 o
  -3  13   8        0.12       15.44     20.62 o
  -2  13   8        3.37       -3.44     14.88 o
  -1  13   8       23.01        3.82     14.83 o
   0  13   8       80.96       88.59     18.89 o
   1  13   8        3.89        9.93     18.06 o
   2  13   8       94.65       89.39     21.17 o
  -2  14   8        7.61      -11.43     15.83 o
  -1  14   8        3.32       -3.01     15.90 o
   0  14   8        6.22      -15.14     15.14 o
   1  14   8        8.89        4.49     18.90 o
  -7   1   9       52.75       77.45     14.98 o
  -6   1   9       94.45       65.37     13.53 o
  -5   1   9       33.62       41.61     11.79 o
  -4   1   9      981.51      952.23     23.74 o
  -3   1   9      589.55      620.01     17.21 o
  -2   1   9      208.02      236.62     10.62 o
  -1   1   9       39.22       54.13      8.76 o
   0   1   9       80.04       89.24      6.90 o
   1   1   9      525.73      552.10     13.66 o
   2   1   9      198.06      220.84     10.36 o
   3   1   9       26.31       18.80      7.20 o
   4   1   9      719.50      768.37     19.65 o
   5   1   9      145.50      167.90     17.29 o
   6   1   9       64.72       83.84     27.95 o
  -7   2   9      138.15      204.09     22.78 o
  -6   2   9      145.11      151.83     15.84 o
  -5   2   9       66.97       97.27     13.24 o
  -4   2   9     2195.20     2081.42     32.11 o
  -3   2   9      647.45      681.56     22.53 o
  -2   2   9      326.08      371.27     12.01 o
  -1   2   9       58.34       80.42      9.56 o
   0   2   9       91.23      103.24      6.87 o
   1   2   9      364.67      324.59     52.18 o
   2   2   9     1030.49     1094.91     18.77 o
   3   2   9        5.46       -4.25     10.60 o
   4   2   9     3625.38     3534.55     63.52 o
   5   2   9      118.24      133.11     17.21 o
   6   2   9      349.33      397.68     28.57 o
  -7   3   9       92.80      127.23     25.64 o
  -6   3   9       26.20       21.65     11.85 o
  -5   3   9       24.23       17.59      8.89 o
  -4   3   9      893.11      828.93     22.32 o
  -3   3   9       11.42       23.53     10.04 o
  -2   3   9       77.33       97.69      8.55 o
  -1   3   9      177.39      211.23     10.98 o
   0   3   9        2.46       -2.54      4.58 o
   1   3   9      144.26      158.85      9.18 o
   2   3   9      341.92      335.96     19.81 o
   3   3   9       19.83       10.80      9.31 o
   4   3   9      487.31      494.18     18.18 o
   5   3   9      273.46      302.59     25.61 o
   6   3   9       22.34       31.37     19.84 o
  -7   4   9       11.33       16.63     22.31 o
  -6   4   9        1.12      -11.24     14.36 o
  -5   4   9        0.26       -6.67      9.20 o
  -4   4   9       38.54       43.70      8.75 o
  -3   4   9      430.35      470.06     23.74 o
  -2   4   9       64.41       66.37     14.32 o
  -1   4   9       69.45       69.92      8.65 o
   0   4   9      160.54      183.97      9.95 o
   1   4   9        5.53        1.89      6.95 o
   2   4   9      177.70      196.68     11.69 o
   3   4   9      219.67      217.82     12.68 o
   4   4   9        3.74        7.95     13.79 o
   5   4   9       53.76       53.05     18.84 o
   6   4   9       41.38       46.87     14.12 o
  -7   5   9       18.26       22.89     23.35 o
  -6   5   9       47.81       12.87     16.22 o
  -5   5   9        2.24        1.98     14.42 o
  -4   5   9      224.41      223.01     15.00 o
  -3   5   9      702.36      702.94     27.46 o
  -2   5   9      125.26      133.28     14.41 o
  -1   5   9        5.46       16.07     10.19 o
   0   5   9      100.22      112.06      9.38 o
   1   5   9      723.75      730.05     19.84 o
   2   5   9        1.78       -4.49      8.34 o
   3   5   9       98.55      113.60     15.21 o
   4   5   9      532.17      535.18     24.67 o
   5   5   9       42.44       21.22     16.75 o
   6   5   9       42.77       31.07     22.19 o
  -6   6   9       39.01       33.15     23.50 o
  -5   6   9       18.10       13.65     15.59 o
  -4   6   9      479.88      433.93     24.83 o
  -3   6   9      325.84      323.32     23.13 o
  -2   6   9       67.60       57.56     13.36 o
  -1   6   9       21.35       25.36     11.57 o
   0   6   9        1.69       -7.15      7.15 o
   1   6   9      273.87      315.83     16.65 o
   2   6   9      112.96      127.43     12.15 o
   3   6   9        2.02       -9.22     13.19 o
   4   6   9     2247.92     2063.56     73.50 o
   5   6   9       71.32       70.26     18.80 o
   6   6   9      117.28      144.69     29.53 o
  -6   7   9        0.00        3.46     22.44 o
  -5   7   9        0.04        0.44     15.93 o
  -4   7   9      166.83      174.17     20.60 o
  -3   7   9      102.45      110.91     18.59 o
  -2   7   9        4.00        1.65     12.67 o
  -1   7   9      252.88      263.99     17.11 o
   0   7   9       43.45       49.89     12.99 o
   1   7   9       83.92      103.52     14.12 o
   2   7   9       94.65       92.68     13.57 o
   3   7   9      100.21      122.29     21.38 o
   4   7   9      198.33      227.54     25.65 o
   5   7   9      226.56      230.45     31.45 o
  -6   8   9        0.29       20.03     23.56 o
  -5   8   9        0.59        0.79     16.65 o
  -4   8   9       33.10       30.91     17.07 o
  -3   8   9      405.12      406.05     21.85 o
  -2   8   9       51.24       42.96     14.26 o
  -1   8   9       85.79       87.50     11.61 o
   0   8   9      195.94      201.23     16.95 o
   1   8   9        2.93        0.91     12.45 o
   2   8   9      139.49      129.21     14.35 o
   3   8   9      232.39      258.25     38.21 o
   4   8   9        0.98      -18.91     18.91 o
   5   8   9       56.66       43.00     22.61 o
  -5   9   9        1.32       -9.85     21.13 o
  -4   9   9        0.10        4.31     16.67 o
  -3   9   9      207.89      218.40     18.91 o
  -2   9   9       39.70       33.83     14.72 o
  -1   9   9        0.03       -6.49     10.17 o
   0   9   9       70.30       87.48     14.66 o
   1   9   9      283.93      287.07     18.06 o
   2   9   9      101.03       89.71     17.81 o
   3   9   9       82.70       90.88     22.25 o
   4   9   9      208.68      206.34     27.05 o
   5   9   9       13.68       -4.44     23.63 o
  -5  10   9        2.66       -7.48     22.94 o
  -4  10   9        1.38      -10.08     17.53 o
  -3  10   9      110.95      108.15     16.99 o
  -2  10   9        7.95      -12.56     13.70 o
  -1  10   9        6.42        0.24     12.80 o
   0  10   9        6.93       -8.66     12.35 o
   1  10   9      109.46      110.77     15.21 o
   2  10   9       17.66        8.61     16.12 o
   3  10   9       10.00       -5.44     19.07 o
   4  10   9      933.18      859.71     76.05 o
  -4  11   9        0.83      -19.62     21.63 o
  -3  11   9       67.64       93.34     17.25 o
  -2  11   9        0.32        6.71     13.89 o
  -1  11   9      104.67      108.22     16.57 o
   0  11   9       97.09      130.53     16.80 o
   1  11   9       49.21       44.97     14.63 o
   2  11   9        4.24       -9.08     16.88 o
   3  11   9       66.78       82.23     23.62 o
   4  11   9       62.35       41.74     24.66 o
  -4  12   9        3.29      -28.07     34.25 o
  -3  12   9       96.90       83.64     17.82 o
  -2  12   9        6.78       -8.00     14.18 o
  -1  12   9       28.95       23.10     15.32 o
   0  12   9      107.88      116.11     17.64 o
   1  12   9        1.27        5.57     17.36 o
   2  12   9       20.57        7.89     17.64 o
   3  12   9       66.41       58.95     23.94 o
  -3  13   9       10.32        2.47     20.26 o
  -2  13   9       16.11      -14.81     14.81 o
  -1  13   9        0.00        2.93     15.67 o
   0  13   9       39.34       41.26     16.74 o
   1  13   9       55.81       45.70     19.47 o
   2  13   9       91.46       82.76     21.10 o
  -1  14   9        7.93       -2.04     16.32 o
   0  14   9        1.56      -18.58     18.58 o
  -7   0  10        2.98       24.22     17.82 o
  -6   0  10        0.04       -9.21     14.83 o
  -5   0  10       27.33       18.91     16.76 o
  -4   0  10       53.41       69.21     18.07 o
  -3   0  10      393.95      394.84     25.67 o
  -2   0  10      149.36      141.88     18.20 o
  -1   0  10       50.21       55.60     10.77 o
   0   0  10        7.67       -0.92     10.21 o
   1   0  10       53.02       48.61     11.80 o
   2   0  10     4355.27     4367.28    106.58 o
   3   0  10      373.19      376.36     22.21 o
   4   0  10     1881.39     1762.40     36.22 o
   5   0  10        2.99        4.52     18.19 o
   6   0  10     1360.37     1624.41     83.48 o
  -7   1  10       10.03       18.56     15.95 o
  -6   1  10        0.06       -9.72      9.72 o
  -5   1  10       68.91       62.37     11.65 o
  -4   1  10       23.14       21.71     11.29 o
  -3   1  10      700.96      704.54     21.35 o
  -2   1  10       24.48       37.05     10.41 o
  -1   1  10       44.56       60.70      7.48 o
   0   1  10        0.94        2.57      5.86 o
   1   1  10      204.92      218.23     12.21 o
   2   1  10      262.01      281.45     19.74 o
   3   1  10     1532.86     1435.22     40.82 o
   4   1  10       99.70      120.26     11.59 o
   5   1  10       11.54       -8.09     13.16 o
   6   1  10       26.90       64.67     28.16 o
  -7   2  10        0.31       -4.92     15.13 o
  -6   2  10       18.97       21.30     12.37 o
  -5   2  10        5.28       -0.14     10.60 o
  -4   2  10      230.20      243.96     16.68 o
  -3   2  10        0.02       -2.13     10.04 o
  -2   2  10       17.38       24.51     10.20 o
  -1   2  10        2.19        4.46      8.69 o
   0   2  10       19.25       16.09      5.94 o
   1   2  10        7.83       -0.95      8.40 o
   2   2  10       12.61       11.94      9.11 o
   3   2  10        5.76        5.04     10.01 o
   4   2  10        1.79       -0.48      8.60 o
   5   2  10        3.50        5.13     14.35 o
   6   2  10        8.38        4.99     24.47 o
  -7   3  10        5.37      -11.97     15.83 o
  -6   3  10       12.99       -3.13     14.63 o
  -5   3  10       35.13       37.71     11.84 o
  -4   3  10       35.06       30.75     11.70 o
  -3   3  10      679.45      670.88     20.86 o
  -2   3  10        1.60        3.47      7.77 o
  -1   3  10      232.67      257.80     14.39 o
   0   3  10        3.31        7.81      5.45 o
   1   3  10      153.01      126.02     21.63 o
   2   3  10      187.42      195.64     12.38 o
   3   3  10     2204.22     2080.97     34.15 o
   4   3  10       35.60       48.75     14.68 o
   5   3  10       87.74       67.57     17.01 o
   6   3  10       50.44       98.23     22.71 o
  -7   4  10        0.04      -19.77     19.77 o
  -6   4  10        0.74      -14.22     14.22 o
  -5   4  10       15.84       10.53     14.64 o
  -4   4  10       39.34       44.68     11.64 o
  -3   4  10      109.80      137.89     18.13 o
  -2   4  10       87.97       91.97     16.23 o
  -1   4  10       22.67       26.48      7.90 o
   0   4  10       81.40      123.20     12.79 o
   1   4  10       28.10       33.52      9.08 o
   2   4  10     2263.01     2204.59     53.22 o
   3   4  10      415.15      403.84     17.76 o
   4   4  10     1310.67     1226.68     44.85 o
   5   4  10        0.01       -2.99     14.99 o
   6   4  10      953.59     1074.19     66.88 o
  -6   5  10       15.34        2.57     15.99 o
  -5   5  10       85.23       68.04     17.57 o
  -4   5  10      188.25      183.70     20.01 o
  -3   5  10       77.50       71.13     17.40 o
  -2   5  10       16.47       11.81     12.02 o
  -1   5  10        2.18       -4.63      8.14 o
   0   5  10       20.56       19.44     11.28 o
   1   5  10      324.73      320.70     16.49 o
   2   5  10      115.43      111.35     11.58 o
   3   5  10      664.27      638.15     19.86 o
   4   5  10      108.56      119.30     17.98 o
   5   5  10       17.14       17.67     23.42 o
   6   5  10        3.68       14.34     18.40 o
  -6   6  10       73.75       79.97     25.96 o
  -5   6  10       19.33        2.95     15.44 o
  -4   6  10      870.58      813.37     31.19 o
  -3   6  10        0.79       -9.12     15.09 o
  -2   6  10       48.54       52.92     13.97 o
  -1   6  10        4.91        2.64     11.63 o
   0   6  10       53.12       56.39     12.84 o
   1   6  10       28.79       24.53     12.19 o
   2   6  10        8.50       -2.96     12.43 o
   3   6  10       23.50       15.68     14.15 o
   4   6  10        9.83        0.44     15.04 o
   5   6  10       18.55       25.84     19.18 o
  -6   7  10       13.23      -20.83     21.47 o
  -5   7  10        6.23        1.25     16.69 o
  -4   7  10       47.52       47.77     17.64 o
  -3   7  10       59.37       74.06     18.14 o
  -2   7  10        6.93        0.01     13.12 o
  -1   7  10       39.42       43.85     13.38 o
   0   7  10        6.12       -2.64     12.28 o
   1   7  10       49.07       51.64     13.50 o
   2   7  10      100.67       99.65     15.28 o
   3   7  10     1811.83     1691.93    139.57 o
   4   7  10        2.99       -2.73     19.27 o
   5   7  10       76.02       99.22     28.38 o
  -6   8  10        2.13      -14.81     23.44 o
  -5   8  10        2.06      -16.77     16.77 o
  -4   8  10       14.38        9.00     17.20 o
  -3   8  10       10.69       13.73     13.44 o
  -2   8  10       25.68       13.19     13.39 o
  -1   8  10        0.84        1.14     12.51 o
   0   8  10      207.78      214.81     17.56 o
   1   8  10        2.65       -9.48     11.83 o
   2   8  10      372.87      361.29     18.43 o
   3   8  10      387.78      424.28     30.78 o
   4   8  10      480.89      459.96     30.59 o
   5   8  10        6.80       22.82     24.76 o
  -5   9  10       36.01        9.44     23.35 o
  -4   9  10      175.32      188.90     23.90 o
  -3   9  10       70.56       58.34     15.43 o
  -2   9  10        0.70        7.15     13.64 o
  -1   9  10        1.94      -12.09     12.09 o
   0   9  10       25.78       24.27     13.25 o
   1   9  10      173.04      195.72     23.63 o
   2   9  10        5.96       -4.15     15.65 o
   3   9  10      346.88      373.86     31.26 o
   4   9  10       55.24       44.04     22.66 o
  -5  10  10        6.66        2.74     23.94 o
  -4  10  10      507.08      496.02     31.87 o
  -3  10  10        5.33       12.74     14.42 o
  -2  10  10       13.67      -13.20     13.20 o
  -1  10  10        0.03       -0.88     12.86 o
   0  10  10        5.84       -4.78     12.87 o
   1  10  10       20.00       11.93     13.42 o
   2  10  10       18.71       22.12     17.19 o
   3  10  10       18.56        8.71     20.80 o
   4  10  10        8.71        0.21     21.79 o
  -4  11  10        9.79      -18.95     18.95 o
  -3  11  10       11.78        3.56     14.67 o
  -2  11  10        3.25       -3.44     14.19 o
  -1  11  10       21.01       -7.66     14.07 o
   0  11  10        0.01        1.12     13.85 o
   1  11  10        6.97       -2.49     14.10 o
   2  11  10       44.56       47.25     18.71 o
   3  11  10      809.35      696.85    113.03 o
  -3  12  10       60.46       65.76     22.74 o
  -2  12  10       12.31       -8.12     14.78 o
  -1  12  10        0.82      -14.53     14.53 o
   0  12  10      124.82      108.40     18.09 o
   1  12  10        1.22        0.89     17.54 o
   2  12  10       21.62       22.37     18.70 o
   3  12  10      217.92      223.19     48.80 o
  -2  13  10        0.55      -11.93     15.69 o
  -1  13  10       15.35        7.98     16.03 o
   0  13  10       23.15       -4.00     15.77 o
   1  13  10       38.50       42.12     20.33 o
  -7   1  11        0.02       -8.67     13.73 o
  -6   1  11        0.75        1.57     11.73 o
  -5   1  11      369.08      319.11     19.17 o
  -4   1  11       77.41      103.06     14.15 o
  -3   1  11      193.39      234.47     16.23 o
  -2   1  11        0.57       -0.89      9.39 o
  -1   1  11     1036.97     1057.15     16.31 o
   0   1  11        4.58        9.28      8.28 o
   1   1  11      164.80      201.97     13.10 o
   2   1  11        0.11       -7.98      7.98 o
   3   1  11      248.05      255.81     14.44 o
   4   1  11        0.13       14.31      9.86 o
   5   1  11        0.74        9.69     16.61 o
   6   1  11        1.32        6.64     24.60 o
  -7   2  11        0.75      -13.89     13.89 o
  -6   2  11        0.20      -13.83     13.83 o
  -5   2  11       21.29       17.72     11.67 o
  -4   2  11     2384.33     2211.72     32.09 o
  -3   2  11        9.81        8.79     11.12 o
  -2   2  11       26.12       40.40     10.92 o
  -1   2  11       32.71       40.18     12.02 o
   0   2  11      376.34      343.42     10.90 o
   1   2  11        0.01       -6.87      8.86 o
   2   2  11      346.87      349.26     16.36 o
   3   2  11        0.00        1.55     11.34 o
   4   2  11      195.76      189.11     26.27 o
   5   2  11        0.02        7.70     14.41 o
   6   2  11        1.59       -7.25     24.84 o
  -7   3  11        0.14      -15.39     15.39 o
  -6   3  11        0.70      -14.19     14.19 o
  -5   3  11      469.80      394.75     24.98 o
  -4   3  11       10.75       10.74     11.13 o
  -3   3  11       33.52       37.46     11.94 o
  -2   3  11        5.25        6.78     11.18 o
  -1   3  11      439.72      404.44     17.29 o
   0   3  11        7.17        2.82      5.89 o
   1   3  11      401.51      383.87     17.93 o
   2   3  11        0.00        5.39     10.81 o
   3   3  11       27.96       12.43     11.34 o
   4   3  11        0.99       -4.66     13.03 o
   5   3  11        0.04        5.03     12.99 o
   6   3  11        2.79        1.75     19.29 o
  -6   4  11       49.70       66.40     18.58 o
  -5   4  11        1.33       19.54     15.62 o
  -4   4  11       31.67       18.68     15.16 o
  -3   4  11       35.62       22.98     15.68 o
  -2   4  11      112.67      130.42     12.54 o
  -1   4  11        0.00       -6.19     10.73 o
   0   4  11       87.51       77.81     12.70 o
   1   4  11        7.53        3.40      8.43 o
   2   4  11      549.91      499.12     18.53 o
   3   4  11        0.04      -10.29     10.29 o
   4   4  11       26.17       29.54     15.04 o
   5   4  11        0.00      -10.03     15.48 o
  -6   5  11        0.05      -15.59     15.59 o
  -5   5  11       65.03       49.16     17.73 o
  -4   5  11       81.52       81.52     17.85 o
  -3   5  11      686.45      691.81     33.44 o
  -2   5  11        1.78        6.85     15.41 o
  -1   5  11      253.40      273.95     15.42 o
   0   5  11        0.07       -1.05     11.60 o
   1   5  11        3.77       -1.41     11.93 o
   2   5  11        0.79      -10.70     10.70 o
   3   5  11      199.77      190.35     15.47 o
   4   5  11        0.89      -12.63     14.05 o
   5   5  11       11.24      -13.04     15.83 o
  -6   6  11        8.21       -9.85     17.15 o
  -5   6  11        0.00       -6.94     15.78 o
  -4   6  11     1104.14     1001.98     34.71 o
  -3   6  11        8.09       10.44     15.54 o
  -2   6  11        7.62       16.73     13.55 o
  -1   6  11       14.72       13.57     12.53 o
   0   6  11      132.58      122.88     15.12 o
   1   6  11        1.52       -3.09     12.17 o
   2   6  11      251.88      244.54     18.64 o
   3   6  11        0.01      -12.42     12.42 o
   4   6  11      168.32      152.07     20.10 o
   5   6  11        1.13      -13.55     16.20 o
  -6   7  11        0.38       -8.78     21.57 o
  -5   7  11      218.67      202.49     24.58 o
  -4   7  11        0.13        1.73     16.93 o
  -3   7  11      194.48      195.69     22.12 o
  -2   7  11        0.24       -5.25     11.91 o
  -1   7  11        1.84        2.45     12.78 o
   0   7  11        1.46      -12.21     12.21 o
   1   7  11      263.39      267.76     17.25 o
   2   7  11        6.13       -3.39     12.72 o
   3   7  11       80.63       81.96     21.74 o
   4   7  11        8.45        5.72     27.06 o
   5   7  11        0.79       17.03     21.17 o
  -5   8  11        2.17      -18.78     19.96 o
  -4   8  11       32.42       24.87     18.32 o
  -3   8  11       25.94       11.24     17.12 o
  -2   8  11      116.68      151.90     16.30 o
  -1   8  11        3.84       -5.92     12.42 o
   0   8  11        0.94       -5.44     12.23 o
   1   8  11        2.82       -3.87     12.10 o
   2   8  11      624.67      527.38     41.29 o
   3   8  11        4.19        9.17     21.74 o
   4   8  11       14.36       26.57     21.71 o
  -5   9  11        0.70      -21.91     21.91 o
  -4   9  11       17.99        7.35     18.33 o
  -3   9  11      584.13      663.26     36.73 o
  -2   9  11        0.05        0.52     13.11 o
  -1   9  11        1.85       -9.60     12.90 o
   0   9  11        1.03       -4.56     12.94 o
   1   9  11        8.18       21.29     12.83 o
   2   9  11        2.39       -2.35     15.91 o
   3   9  11       75.80       70.61     23.10 o
   4   9  11        0.97      -11.50     20.78 o
  -4  10  11      296.63      299.92     28.62 o
  -3  10  11        4.41       -1.67     14.01 o
  -2  10  11        0.40      -13.42     13.42 o
  -1  10  11        7.58      -10.48     13.81 o
   0  10  11        9.54        4.12     13.76 o
   1  10  11        3.01        4.15     13.12 o
   2  10  11      161.01      165.41     22.07 o
   3  10  11        0.08        3.16     20.89 o
   4  10  11      105.63      102.78     32.84 o
  -4  11  11        0.01       -8.15     20.22 o
  -3  11  11       92.04      116.58     19.02 o
  -2  11  11        2.59      -13.76     13.76 o
  -1  11  11       62.71       78.95     17.00 o
   0  11  11        0.03       -1.71     14.43 o
   1  11  11       61.37       52.84     19.16 o
   2  11  11       22.32       12.74     18.29 o
   3  11  11      248.64      257.43     41.97 o
  -3  12  11        2.77        2.07     15.71 o
  -2  12  11       38.44       16.34     16.22 o
  -1  12  11       10.94      -12.20     14.70 o
   0  12  11      103.45       94.90     18.06 o
   1  12  11        0.23      -17.40     17.40 o
   2  12  11      239.82      238.55     25.66 o
  -2  13  11        2.53       -7.71     15.94 o
  -1  13  11       62.82       63.30     20.92 o
   0  13  11        0.06       -5.90     15.75 o
   1  13  11        0.18      -21.82     21.82 o
  -6   0  12       19.35       27.36     21.02 o
  -5   0  12        0.09       -1.05     17.12 o
  -4   0  12      193.93      191.21     23.39 o
  -3   0  12        8.04       25.47     17.46 o
  -2   0  12     1269.19     1239.17     48.12 o
  -1   0  12        0.09       -1.93     11.38 o
   0   0  12       79.34      101.51     26.16 o
   1   0  12       88.99      105.37     19.79 o
   2   0  12      813.53      801.45     35.52 o
   3   0  12        7.43       12.37     13.47 o
   4   0  12      301.38      328.78     23.45 o
   5   0  12       48.08        1.18     32.34 o
  -6   1  12        0.90       12.34     15.10 o
  -5   1  12      845.78      734.71     25.55 o
  -4   1  12        1.87       -5.22     11.12 o
  -3   1  12      366.99      361.83     20.13 o
  -2   1  12        6.85       14.84     10.80 o
  -1   1  12       87.83       89.02      9.29 o
   0   1  12        1.81       -3.89      9.04 o
   1   1  12      956.06      906.15     20.55 o
   2   1  12       16.86       16.11     11.21 o
   3   1  12      117.02      114.93     13.94 o
   4   1  12        3.43       13.44     12.37 o
   5   1  12      230.32      263.36     25.78 o
  -6   2  12        2.26        5.97     20.21 o
  -5   2  12        0.19        6.50     11.87 o
  -4   2  12       16.63       -4.79     11.41 o
  -3   2  12        0.58       -5.13     11.75 o
  -2   2  12       42.43       71.55     12.43 o
  -1   2  12       16.30       11.64     12.67 o
   0   2  12        1.93        4.28      7.85 o
   1   2  12        0.96        0.05      9.90 o
   2   2  12        9.37       21.41     11.76 o
   3   2  12        0.85       -5.64     11.22 o
   4   2  12        3.44        4.30     11.69 o
   5   2  12        1.03        1.65     17.62 o
  -6   3  12        0.03      -13.16     14.85 o
  -5   3  12      382.35      314.97     25.03 o
  -4   3  12        0.72       -6.90     11.04 o
  -3   3  12      226.17      223.98     17.10 o
  -2   3  12       10.47        5.08     11.35 o
  -1   3  12      340.04      356.58     19.53 o
   0   3  12        1.70        1.98      7.66 o
   1   3  12      355.69      341.51     16.40 o
   2   3  12        3.08        8.44     11.06 o
   3   3  12        5.05       -7.74     11.02 o
   4   3  12        4.63       10.39     13.98 o
   5   3  12      312.99      348.12     38.51 o
  -6   4  12        0.01        4.04     16.38 o
  -5   4  12        0.31       -2.64     15.35 o
  -4   4  12       90.13       84.69     18.29 o
  -3   4  12       13.79        6.58     11.74 o
  -2   4  12      802.82      783.63     35.56 o
  -1   4  12        1.95       -1.13     11.68 o
   0   4  12        0.84        5.24     11.58 o
   1   4  12       56.37       37.73     14.31 o
   2   4  12      362.42      367.84     17.42 o
   3   4  12        9.34        5.96     11.33 o
   4   4  12      239.44      259.78     21.55 o
   5   4  12       22.53       34.94     16.56 o
  -6   5  12        0.02      -16.97     16.97 o
  -5   5  12      707.81      643.46     31.51 o
  -4   5  12       18.41       16.15     16.58 o
  -3   5  12      329.13      346.97     25.68 o
  -2   5  12       23.15       18.48     15.08 o
  -1   5  12      872.83      818.44     23.83 o
   0   5  12        2.89        2.86     12.26 o
   1   5  12      530.30      498.47     20.44 o
   2   5  12        5.80        9.77     11.03 o
   3   5  12      305.65      295.40     21.05 o
   4   5  12        0.12       -9.46     14.69 o
   5   5  12       44.05       58.26     18.63 o
  -6   6  12        7.86      -17.14     17.53 o
  -5   6  12        0.00        0.66     16.63 o
  -4   6  12       75.43       56.52     18.95 o
  -3   6  12        1.49       -4.44     15.66 o
  -2   6  12      142.00      169.10     16.44 o
  -1   6  12       64.45       73.51     13.02 o
   0   6  12        0.01       -4.69     12.52 o
   1   6  12        7.76        6.05     12.46 o
   2   6  12        6.46       -0.54     13.72 o
   3   6  12        4.48       -4.06     13.59 o
   4   6  12       10.93       -7.39     15.49 o
   5   6  12        5.06      -10.16     17.04 o
  -5   7  12       65.27       28.45     19.26 o
  -4   7  12        8.18       -8.23     17.31 o
  -3   7  12       55.40       47.73     22.63 o
  -2   7  12       23.09       31.76     13.20 o
  -1   7  12      608.43      636.73     33.81 o
   0   7  12       20.65        4.48     12.78 o
   1   7  12        0.00      -11.48     11.48 o
   2   7  12        4.45      -12.83     12.83 o
   3   7  12        0.76       -4.89     19.25 o
   4   7  12        3.59       -4.05     19.63 o
  -5   8  12        1.59      -13.71     18.64 o
  -4   8  12        4.02      -17.35     17.35 o
  -3   8  12        9.59       -9.52     17.08 o
  -2   8  12      217.14      247.46     19.06 o
  -1   8  12        1.62       -6.48     12.57 o
   0   8  12      162.48      165.96     16.78 o
   1   8  12        5.94       -6.75     12.56 o
   2   8  12       20.46       25.61     19.17 o
   3   8  12        3.65      -15.97     19.63 o
   4   8  12      125.24      127.66     26.21 o
  -5   9  12      208.34      225.25     28.13 o
  -4   9  12       28.90       33.37     20.28 o
  -3   9  12      128.20      172.85     24.14 o
  -2   9  12       35.02       29.94     14.78 o
  -1   9  12      935.77      896.17     43.49 o
   0   9  12       33.51       30.82     14.83 o
   1   9  12       59.99       51.74     14.78 o
   2   9  12        0.26      -15.94     17.76 o
   3   9  12      214.58      233.57     49.15 o
   4   9  12        0.60       -3.90     21.66 o
  -4  10  12       50.79       19.09     20.58 o
  -3  10  12        4.46       -8.76     14.63 o
  -2  10  12       98.05       86.01     17.05 o
  -1  10  12       79.80       85.86     17.11 o
   0  10  12        4.52       -3.53     14.34 o
   1  10  12        2.05        7.41     13.99 o
   2  10  12       40.24       24.31     18.02 o
   3  10  12        0.50      -17.51     27.68 o
  -3  11  12        7.91       14.26     15.34 o
  -2  11  12       15.20        1.61     15.46 o
  -1  11  12      325.39      353.55     23.46 o
   0  11  12       21.15       -0.52     15.02 o
   1  11  12       36.72       30.37     18.69 o
   2  11  12       11.36      -13.55     17.79 o
  -2  12  12       44.11       23.75     16.80 o
  -1  12  12        0.07      -15.33     15.33 o
   0  12  12      237.30      211.15     20.96 o
   1  12  12        0.05      -13.48     18.47 o
  -6   1  13        2.72       -6.81     15.15 o
  -5   1  13      248.02      223.40     18.78 o
  -4   1  13      221.38      233.47     18.15 o
  -3   1  13        7.18        2.87     12.54 o
  -2   1  13      294.18      343.08     17.86 o
  -1   1  13     3407.31     3431.48     35.04 o
   0   1  13        0.14       -9.48      9.48 o
   1   1  13       71.91       93.92     12.64 o
   2   1  13       65.28       58.56     12.51 o
   3   1  13       84.62      117.11     14.35 o
   4   1  13        2.74        0.07     12.38 o
   5   1  13       14.83       19.44     32.57 o
  -6   2  13        0.74        1.30     15.16 o
  -5   2  13       25.89       14.01     15.45 o
  -4   2  13     2748.38     2484.76     39.42 o
  -3   2  13        8.19       -2.87     12.46 o
  -2   2  13     3232.63     3281.35     48.93 o
  -1   2  13     1202.58     1221.51     39.29 o
   0   2  13       14.86        9.56      9.70 o
   1   2  13       93.48      121.45     13.15 o
   2   2  13      267.43      251.88     29.83 o
   3   2  13       74.82       90.04     14.09 o
   4   2  13       13.14       16.98     14.66 o
   5   2  13        1.23       -6.59     18.17 o
  -6   3  13        8.75       -1.53     15.54 o
  -5   3  13       16.10        3.21     15.67 o
  -4   3  13      114.00      134.05     19.87 o
  -3   3  13        4.63       -0.68     12.23 o
  -2   3  13      476.42      454.52     22.54 o
  -1   3  13     2105.53     2045.08     35.70 o
   0   3  13       33.67       42.63      9.10 o
   1   3  13      649.43      606.58     19.18 o
   2   3  13       32.52       36.66     11.84 o
   3   3  13      151.31      180.16     23.07 o
   4   3  13        2.23      -13.98     13.98 o
   5   3  13        6.74        4.87     14.36 o
  -6   4  13        2.10      -16.77     16.77 o
  -5   4  13       23.40       36.11     18.01 o
  -4   4  13        4.67       -3.82     15.64 o
  -3   4  13        7.94        1.70     15.44 o
  -2   4  13        3.19       15.91     14.79 o
  -1   4  13        7.98        4.28     12.64 o
   0   4  13      126.76      121.73     15.30 o
   1   4  13      159.04      132.84     12.08 o
   2   4  13        1.23      -10.49     10.49 o
   3   4  13        3.79       -8.30     11.38 o
   4   4  13       34.06       27.50     16.14 o
   5   4  13       24.62       28.24     17.55 o
  -6   5  13        0.10       -5.70     18.30 o
  -5   5  13      535.42      444.64     29.50 o
  -4   5  13      158.39      151.58     21.81 o
  -3   5  13       29.79       23.20     17.08 o
  -2   5  13       69.18       74.21     16.83 o
  -1   5  13     2672.43     2679.38     67.62 o
   0   5  13       48.31       52.94     13.97 o
   1   5  13       66.62       61.13     13.34 o
   2   5  13       29.28       36.30     12.50 o
   3   5  13       11.31        8.78     14.33 o
   4   5  13       10.85        5.58     18.12 o
   5   5  13       32.87       36.56     18.60 o
  -5   6  13       16.53        4.67     18.49 o
  -4   6  13     1072.10      989.14     37.01 o
  -3   6  13        4.64      -15.78     15.78 o
  -2   6  13     1433.90     1380.03     33.75 o
  -1   6  13      794.28      776.04     30.63 o
   0   6  13        0.75       -1.25     14.04 o
   1   6  13       19.45       14.82     12.99 o
   2   6  13        7.28      -12.23     14.16 o
   3   6  13       36.78       29.39     17.14 o
   4   6  13        0.30        0.54     15.64 o
  -5   7  13        4.61      -13.06     18.50 o
  -4   7  13       23.50        6.94     18.15 o
  -3   7  13       16.26       10.99     18.15 o
  -2   7  13      290.36      322.17     20.44 o
  -1   7  13      733.95      716.66     24.52 o
   0   7  13       31.77       22.66     13.48 o
   1   7  13      568.75      528.20     25.07 o
   2   7  13        1.58      -14.24     14.24 o
   3   7  13      150.12      164.84     24.87 o
   4   7  13        7.86       -9.76     20.42 o
  -5   8  13       25.80        1.83     20.19 o
  -4   8  13        1.29       10.15     19.23 o
  -3   8  13        9.25       -4.59     18.35 o
  -2   8  13        3.52        7.89     13.87 o
  -1   8  13       24.47       37.08     14.97 o
   0   8  13      223.44      229.32     18.88 o
   1   8  13      216.78      234.62     22.25 o
   2   8  13        5.24       -4.91     19.19 o
   3   8  13       14.86      -12.18     19.28 o
   4   8  13       45.26       27.38     23.03 o
  -4   9  13       44.56       27.98     21.07 o
  -3   9  13       12.09       -8.80     17.18 o
  -2   9  13       16.23       15.06     14.94 o
  -1   9  13     1244.39     1282.91     46.84 o
   0   9  13       74.31       56.58     12.62 o
   1   9  13      122.81      141.16     17.67 o
   2   9  13        0.44      -15.51     23.23 o
   3   9  13        8.36        3.50     21.53 o
  -4  10  13      181.92      186.13     27.48 o
  -3  10  13        0.42      -16.50     17.59 o
  -2  10  13      367.99      357.76     23.52 o
  -1  10  13      386.21      409.39     27.80 o
   0  10  13       10.49       32.40     14.29 o
   1  10  13        0.39        3.67     17.16 o
   2  10  13       39.68       33.62     21.92 o
   3  10  13        7.11        7.92     28.25 o
  -3  11  13       18.58       10.95     15.80 o
  -2  11  13       93.34       62.66     17.88 o
  -1  11  13      224.15      234.55     21.81 o
   0  11  13       19.27       26.35     15.51 o
   1  11  13      116.36      149.60     22.70 o
   2  11  13        2.12       35.03     29.09 o
  -1  12  13       19.00        7.65     16.88 o
   0  12  13      182.28      142.19     20.18 o
  -6   0  14       11.55       -3.82     29.10 o
  -5   0  14       22.82       23.11     19.75 o
  -4   0  14        4.85      -14.12     17.16 o
  -3   0  14      388.42      419.78     30.97 o
  -2   0  14     4773.57     4869.01    166.94 o
  -1   0  14      363.47      388.79     22.19 o
   0   0  14        0.81       -5.31     15.45 o
   1   0  14     1101.29     1069.80     61.29 o
   2   0  14      211.12      249.90     32.19 o
   3   0  14       68.22       20.43     43.36 o
   4   0  14      257.66      354.53     34.02 o
   5   0  14      110.65      176.08     45.56 o
  -6   1  14        2.86      -11.61     15.77 o
  -5   1  14       10.43       -3.26     12.89 o
  -4   1  14        1.48       10.90     12.84 o
  -3   1  14      287.40      308.21     17.45 o
  -2   1  14     1488.72     1569.76     36.13 o
  -1   1  14      275.09      289.24     13.55 o
   0   1  14        1.39       -4.22     11.05 o
   1   1  14      574.30      526.24     20.36 o
   2   1  14      177.05      187.13     20.15 o
   3   1  14       23.47       29.09     12.79 o
   4   1  14      161.16      227.81     17.77 o
   5   1  14       26.59       55.23     27.22 o
  -6   2  14        0.10       -8.68     16.13 o
  -5   2  14        4.32        7.32     15.84 o
  -4   2  14       45.02       32.08     14.04 o
  -3   2  14        0.99       -7.50     11.56 o
  -2   2  14        8.95       63.32     14.64 o
  -1   2  14       66.28       85.22     16.13 o
   0   2  14        2.60        2.37      9.85 o
   1   2  14        3.72        2.30     10.38 o
   2   2  14       71.70       46.96     20.51 o
   3   2  14        0.32      -11.42     11.42 o
   4   2  14        4.20       17.58     14.92 o
   5   2  14       14.75       33.78     20.25 o
  -6   3  14        1.38       -9.17     17.00 o
  -5   3  14       68.32       44.85     18.40 o
  -4   3  14       16.10        0.65     15.83 o
  -3   3  14      440.97      401.36     19.15 o
  -2   3  14     1051.92     1042.65     34.79 o
  -1   3  14       35.38       65.28     16.03 o
   0   3  14        2.23        2.17     12.29 o
   1   3  14      431.07      424.84     17.53 o
   2   3  14        8.45       -1.81     11.32 o
   3   3  14       34.17       23.49     12.99 o
   4   3  14      133.81      165.74     19.96 o
   5   3  14       68.05       66.57     19.43 o
  -6   4  14       27.82       24.66     18.84 o
  -5   4  14        4.61       -2.40     16.23 o
  -4   4  14        7.22      -15.74     15.74 o
  -3   4  14      331.99      338.80     22.69 o
  -2   4  14     3302.21     3193.75     70.22 o
  -1   4  14      279.94      283.30     21.48 o
   0   4  14        3.60        3.37     12.45 o
   1   4  14      725.60      657.80     20.98 o
   2   4  14      124.65      117.65     14.52 o
   3   4  14       58.93       66.15     14.28 o
   4   4  14      137.14      176.59     20.51 o
  -5   5  14       34.00        5.70     18.20 o
  -4   5  14       44.73       30.89     16.17 o
  -3   5  14      143.40      155.54     19.72 o
  -2   5  14      736.53      767.17     27.31 o
  -1   5  14      357.32      379.42     20.43 o
   0   5  14        0.18      -11.90     11.90 o
   1   5  14      268.01      221.97     45.55 o
   2   5  14      336.67      333.33     18.87 o
   3   5  14       14.13        9.40     15.15 o
   4   5  14       53.29       55.38     18.12 o
  -5   6  14       15.33       19.49     19.83 o
  -4   6  14      174.29      167.18     24.14 o
  -3   6  14        1.10      -13.02     15.68 o
  -2   6  14       29.34       51.63     16.99 o
  -1   6  14      277.23      293.75     19.81 o
   0   6  14       11.41       11.21     13.12 o
   1   6  14       15.41       -2.13     12.84 o
   2   6  14      305.50      309.80     27.15 o
   3   6  14        0.00      -10.14     14.40 o
   4   6  14       16.75       15.76     17.24 o
  -5   7  14       33.34       30.92     21.37 o
  -4   7  14       21.36       40.42     20.64 o
  -3   7  14      383.13      381.43     26.25 o
  -2   7  14      301.61      332.81     19.39 o
  -1   7  14        5.87       -0.94     13.36 o
   0   7  14        0.41        2.03     13.32 o
   1   7  14      107.68      123.07     16.75 o
   2   7  14       31.84       42.92     21.28 o
   3   7  14       17.54       17.71     20.95 o
   4   7  14       42.28       15.64     22.62 o
  -4   8  14       12.60       -2.53     19.68 o
  -3   8  14      168.18      159.81     22.05 o
  -2   8  14     1301.08     1308.51     32.55 o
  -1   8  14      106.05       90.93     16.94 o
   0   8  14       42.99       24.52     15.38 o
   1   8  14      181.32      194.79     18.95 o
   2   8  14       18.51       -3.67     19.82 o
   3   8  14       30.40       11.16     21.68 o
  -4   9  14       45.04        0.34     21.25 o
  -3   9  14       55.40       52.12     19.80 o
  -2   9  14      173.09      174.97     19.47 o
  -1   9  14      163.91      173.55     19.18 o
   0   9  14        1.65        2.34     12.61 o
   1   9  14       46.53       36.57     15.84 o
   2   9  14      234.96      238.21     37.16 o
   3   9  14       13.36       21.19     22.76 o
  -3  10  14        0.65      -17.86     17.86 o
  -2  10  14       23.81       45.92     16.83 o
  -1  10  14      154.70      143.94     19.27 o
   0  10  14       20.75       15.53     13.87 o
   1  10  14        2.89       13.96     18.52 o
   2  10  14      198.67      171.91     34.89 o
  -2  11  14       38.09       46.14     17.62 o
  -1  11  14       20.54       -6.89     16.26 o
   0  11  14        4.05       -6.51     15.45 o
   1  11  14        6.22       -0.03     23.27 o
  -6   1  15        4.93      -14.00     23.22 o
  -5   1  15       46.01       46.03     23.04 o
  -4   1  15       67.39       73.76     16.01 o
  -3   1  15       17.69        2.22     13.50 o
  -2   1  15     1211.09     1218.07     27.88 o
  -1   1  15      550.43      533.76     22.31 o
   0   1  15      172.19      173.28     15.20 o
   1   1  15       59.20       57.35     14.43 o
   2   1  15      411.86      390.27     21.27 o
   3   1  15        0.04       -1.86     12.13 o
   4   1  15        5.12       19.88     14.53 o
  -6   2  15        3.12       -3.48     17.36 o
  -5   2  15       71.62       77.66     20.00 o
  -4   2  15       85.92       71.30     19.49 o
  -3   2  15        2.48       -9.05     11.49 o
  -2   2  15      927.50      956.02     24.42 o
  -1   2  15     2582.95     2438.89     88.97 o
   0   2  15      150.70      176.10     18.50 o
   1   2  15      366.04      339.15     17.18 o
   2   2  15      288.78      241.53     29.41 o
   3   2  15        2.01       -4.86     12.34 o
   4   2  15        0.92       -4.22     14.54 o
  -5   3  15       13.68       -6.76     17.53 o
  -4   3  15       44.73       37.88     18.62 o
  -3   3  15       29.92       24.76     15.38 o
  -2   3  15      339.66      349.93     21.81 o
  -1   3  15      715.50      656.05     25.56 o
   0   3  15      310.59      319.99     21.06 o
   1   3  15       43.69       38.71     15.03 o
   2   3  15      598.99      546.26     20.58 o
   3   3  15        0.23        1.00     12.71 o
   4   3  15        5.16        5.12     14.97 o
  -5   4  15        6.10       -4.48     17.07 o
  -4   4  15        0.02      -10.02     17.25 o
  -3   4  15      180.22      205.75     20.43 o
  -2   4  15      139.15      147.74     18.69 o
  -1   4  15       35.68       25.92     15.61 o
   0   4  15       45.04       52.12     14.04 o
   1   4  15        2.41       -0.89     14.51 o
   2   4  15       25.27       16.45     15.63 o
   3   4  15        0.50       -3.07     14.44 o
   4   4  15       16.85       20.16     16.77 o
  -5   5  15       15.39       11.56     21.99 o
  -4   5  15       37.59       39.91     20.01 o
  -3   5  15       70.77       62.07     17.60 o
  -2   5  15     1465.07     1379.01     39.54 o
  -1   5  15      160.78      187.18     17.61 o
   0   5  15        6.11       -7.24     12.84 o
   1   5  15       31.09        4.45     14.58 o
   2   5  15      140.12      133.17     19.24 o
   3   5  15        3.00       -4.09     18.82 o
   4   5  15       37.91       38.65     17.90 o
  -5   6  15       12.21       17.22     20.74 o
  -4   6  15       27.92        6.21     15.62 o
  -3   6  15        0.58      -15.73     15.73 o
  -2   6  15      493.17      484.23     25.42 o
  -1   6  15      959.97      902.86     32.29 o
   0   6  15       36.31       41.31     14.94 o
   1   6  15      299.10      321.90     21.10 o
   2   6  15      121.74      102.57     19.33 o
   3   6  15        0.43        0.93     19.77 o
  -4   7  15       14.58       -7.48     19.72 o
  -3   7  15      186.20      219.86     20.71 o
  -2   7  15       26.07       21.44     17.51 o
  -1   7  15      420.50      415.26     22.43 o
   0   7  15      182.87      182.63     18.85 o
   1   7  15       11.76       -3.41     14.33 o
   2   7  15      395.13      386.60     42.35 o
   3   7  15        5.20        6.16     20.98 o
  -4   8  15        0.01       -6.66     21.04 o
  -3   8  15      322.73      282.81     29.28 o
  -2   8  15      212.19      248.74     20.46 o
  -1   8  15       44.27       43.53     16.15 o
   0   8  15       48.63       70.60     16.69 o
   1   8  15        0.12       -9.40     14.40 o
   2   8  15       30.31       25.99     22.00 o
   3   8  15        0.32       -7.90     21.71 o
  -3   9  15       58.98       54.06     20.82 o
  -2   9  15      742.14      764.34     25.73 o
  -1   9  15       14.18       15.50     15.53 o
   0   9  15       26.65        9.72     15.16 o
   1   9  15       10.91       19.36     18.55 o
   2   9  15       26.28       11.03     22.39 o
  -2  10  15      156.64      183.28     21.14 o
  -1  10  15      135.50      154.09     19.70 o
   0  10  15        0.29       15.11     13.47 o
   1  10  15      176.92      196.41     29.49 o
  -5   0  16        3.62      -13.23     29.10 o
  -4   0  16        0.10       -1.25     20.53 o
  -3   0  16      145.51      151.65     26.54 o
  -2   0  16        1.19       -8.65     19.54 o
  -1   0  16      148.57      190.78     27.64 o
   0   0  16       37.62       55.66     22.05 o
   1   0  16     1838.73     1472.67     43.37 o
   2   0  16        1.47      -18.18     23.37 o
   3   0  16        0.16       21.93     22.39 o
   4   0  16        0.53       24.28     24.20 o
  -5   1  16        2.01       -3.67     17.50 o
  -4   1  16        5.91       -5.46     14.26 o
  -3   1  16        7.35        0.56     14.63 o
  -2   1  16       21.36       16.72     14.58 o
  -1   1  16        8.60       11.12     17.65 o
   0   1  16       52.58       65.53     23.15 o
   1   1  16       92.24       94.77     15.65 o
   2   1  16       22.06       33.79     22.61 o
   3   1  16        0.29       -2.17     15.39 o
   4   1  16       47.58       71.13     18.40 o
  -5   2  16        2.52       -7.72     17.06 o
  -4   2  16        0.16      -10.47     16.43 o
  -3   2  16        0.44        2.32     14.49 o
  -2   2  16       27.08       31.15     18.48 o
  -1   2  16       23.43       45.91     15.18 o
   0   2  16       14.70        0.04     16.17 o
   1   2  16        0.09       13.09     17.98 o
   2   2  16        0.12       -1.65     11.91 o
   3   2  16        0.52       19.49     13.47 o
   4   2  16        0.06        0.63     15.16 o
  -5   3  16        1.00      -16.60     16.60 o
  -4   3  16        1.22       -2.95     17.67 o
  -3   3  16       19.42       -1.58     17.24 o
  -2   3  16       59.36       56.60     16.33 o
  -1   3  16        1.87       -1.19     14.67 o
   0   3  16      454.78      498.48     27.07 o
   1   3  16       39.42       16.38     15.33 o
   2   3  16       19.78        3.42     15.19 o
   3   3  16        0.01      -12.38     12.80 o
   4   3  16       71.07      106.66     19.56 o
  -5   4  16        2.22      -11.51     18.11 o
  -4   4  16        0.01      -12.47     17.25 o
  -3   4  16       37.88       25.63     16.54 o
  -2   4  16        0.00       -2.27     15.29 o
  -1   4  16       69.84       69.97     17.45 o
   0   4  16       43.94       51.22     16.85 o
   1   4  16     1081.23      945.76     56.86 o
   2   4  16        0.41       -6.96     15.30 o
   3   4  16        1.53        7.77     19.00 o
  -5   5  16        6.30       -8.67     18.78 o
  -4   5  16       15.63       -5.41     16.32 o
  -3   5  16        3.97      -15.11     15.11 o
  -2   5  16      332.41      350.64     24.89 o
  -1   5  16        6.32      -15.25     15.25 o
   0   5  16       26.87       23.92     14.56 o
   1   5  16       73.55       47.75     17.27 o
   2   5  16        6.86       16.85     16.63 o
   3   5  16        0.44       -1.17     19.58 o
  -4   6  16        2.22       -7.04     16.99 o
  -3   6  16        0.28      -15.35     15.35 o
  -2   6  16      130.04      145.17     21.32 o
  -1   6  16       86.60      104.60     16.95 o
   0   6  16       61.72       83.58     16.71 o
   1   6  16        1.29       -5.61     14.47 o
   2   6  16        0.28       15.37     20.06 o
   3   6  16        2.63      -17.65     20.17 o
  -4   7  16        3.87        6.91     18.60 o
  -3   7  16        1.85       -7.43     17.13 o
  -2   7  16      124.78      118.70     21.07 o
  -1   7  16        0.05       -9.30     14.24 o
   0   7  16      610.18      621.51     25.48 o
   1   7  16        4.16       -4.04     14.54 o
   2   7  16        0.28      -14.86     20.02 o
  -3   8  16       16.05      -13.01     17.82 o
  -2   8  16        3.05      -12.79     17.77 o
  -1   8  16        2.09       17.00     15.45 o
   0   8  16       42.54       41.92     16.35 o
   1   8  16      231.96      226.50     20.88 o
   2   8  16        0.01      -11.53     21.18 o
  -2   9  16      425.50      449.59     26.23 o
  -1   9  16        1.75       10.28     15.60 o
   0   9  16       34.28       41.06     16.77 o
   1   9  16       19.37       17.91     23.17 o
  -5   1  17        0.41      -21.46     21.46 o
  -4   1  17       34.07       51.61     20.37 o
  -3   1  17        0.11       -5.64     14.93 o
  -2   1  17      206.82      215.17     21.16 o
  -1   1  17        0.36      -13.19     17.59 o
   0   1  17      476.41      409.91     35.90 o
   1   1  17        1.39        6.86     19.45 o
   2   1  17        1.14       12.80     18.74 o
   3   1  17        0.39       -0.03     14.97 o
  -5   2  17       26.29        3.22     19.17 o
  -4   2  17        4.75      -14.12     17.34 o
  -3   2  17        0.03       -2.26     17.73 o
  -2   2  17        0.29      -13.60     17.60 o
  -1   2  17       11.36        3.19     18.49 o
   0   2  17        0.29      -13.66     16.44 o
   1   2  17       27.76        0.22     18.29 o
   2   2  17        0.69      -10.92     18.82 o
   3   2  17      148.49      195.67     45.33 o
  -4   3  17       33.91       38.32     20.53 o
  -3   3  17        0.92       -9.87     17.54 o
  -2   3  17      264.16      268.78     27.08 o
  -1   3  17        0.04       -3.96     15.05 o
   0   3  17      155.44      192.87     20.76 o
   1   3  17        1.62       -2.90     18.60 o
   2   3  17        7.57        7.99     15.61 o
   3   3  17        0.12       30.26     19.42 o
  -4   4  17        1.08      -17.62     17.62 o
  -3   4  17        2.28       -1.66     18.58 o
  -2   4  17        0.00        4.18     16.47 o
  -1   4  17       20.87       29.57     16.64 o
   0   4  17        1.79        0.17     16.00 o
   1   4  17      222.96      220.50     32.89 o
   2   4  17        1.05       -7.88     15.80 o
   3   4  17        2.85        5.90     19.96 o
  -4   5  17       41.47       12.43     20.09 o
  -3   5  17        3.84      -18.50     18.50 o
  -2   5  17       15.18       21.96     16.95 o
  -1   5  17        1.09       14.22     16.80 o
   0   5  17      322.64      339.67     21.90 o
   1   5  17        5.42      -13.07     15.66 o
   2   5  17        0.85       11.07     17.24 o
   3   5  17        2.78      -14.97     20.57 o
  -4   6  17        3.54      -19.12     19.12 o
  -3   6  17        0.17       -4.36     17.14 o
  -2   6  17        2.12      -13.96     16.60 o
  -1   6  17        1.80      -16.17     16.17 o
   0   6  17        0.12        4.49     14.71 o
   1   6  17       31.05        5.48     19.94 o
   2   6  17        0.67       18.86     20.72 o
  -3   7  17        3.64       -4.22     18.33 o
  -2   7  17       87.77       99.26     21.45 o
  -1   7  17        2.30       -0.99     14.73 o
   0   7  17        2.49       13.63     15.43 o
   1   7  17        6.14        7.84     16.83 o
   2   7  17        7.80        0.92     21.47 o
  -2   8  17        0.04      -17.60     17.60 o
  -1   8  17       22.34       36.85     16.26 o
   0   8  17        3.81       -1.67     15.60 o
   1   8  17      264.23      249.32     25.25 o
  -4   0  18        0.28       32.04     34.69 o
  -3   0  18       58.87       40.79     24.76 o
  -2   0  18       14.60       21.09     28.07 o
  -1   0  18        8.29       -4.70     33.51 o
   0   0  18       12.10       15.29     36.16 o
   1   0  18      171.52      214.88     46.74 o
   2   0  18        4.59      -11.76     38.80 o
   3   0  18       15.76        8.23     41.74 o
  -4   1  18       12.29       -0.74     19.14 o
  -3   1  18        0.01      -10.47     15.56 o
  -2   1  18       98.11      111.30     23.74 o
  -1   1  18        0.44       -1.79     23.56 o
   0   1  18       53.66       72.89     27.23 o
   1   1  18       11.56      -24.97     24.97 o
   2   1  18       22.63        1.92     19.20 o
   3   1  18        4.77      -11.55     16.15 o
  -4   2  18        0.11      -16.23     18.58 o
  -3   2  18        0.20      -16.99     16.99 o
  -2   2  18        0.60       -9.51     18.87 o
  -1   2  18       15.13        5.24     27.29 o
   0   2  18        1.25       -8.33     24.84 o
   1   2  18        0.01        1.72     18.64 o
   2   2  18        0.09      -19.11     19.11 o
  -4   3  18        0.67       -4.15     19.52 o
  -3   3  18        2.31       -7.56     18.89 o
  -2   3  18        5.15        8.68     19.85 o
  -1   3  18        0.09       -7.23     19.93 o
   0   3  18      167.43      154.54     32.42 o
   1   3  18       11.12       10.72     23.31 o
   2   3  18       24.75       -0.50     16.96 o
  -4   4  18        0.69      -13.62     19.34 o
  -3   4  18       65.53       58.49     22.39 o
  -2   4  18        5.72      -20.64     20.84 o
  -1   4  18        5.22       -9.02     19.82 o
   0   4  18        9.36       23.20     17.41 o
   1   4  18       72.10      119.05     22.78 o
   2   4  18        2.41        8.89     24.18 o
  -3   5  18        0.22        1.38     20.42 o
  -2   5  18       96.40      110.78     25.03 o
  -1   5  18        0.44       -1.51     16.85 o
   0   5  18        9.30       -2.99     18.07 o
   1   5  18        4.60       -4.96     16.80 o
   2   5  18        0.44       -0.68     20.06 o
  -3   6  18        0.12       -7.19     21.51 o
  -2   6  18        3.30        7.14     17.36 o
  -1   6  18       49.33       60.53     19.62 o
   0   6  18        9.47       13.82     15.47 o
   1   6  18        0.40       -0.86     17.26 o
  -2   7  18       21.44       35.18     19.86 o
  -1   7  18        0.04        7.79     18.70 o
   0   7  18       96.61      130.46     22.87 o
  -3   1  19        0.49       -5.92     19.63 o
  -2   1  19       57.23       45.88     21.97 o
  -1   1  19       14.67      -21.31     24.81 o
   0   1  19       27.58       40.85     28.77 o
   1   1  19        0.56      -25.77     25.77 o
   2   1  19       71.99       -2.31     28.66 o
  -3   2  19        7.92       -1.32     20.31 o
  -2   2  19       33.55       21.76     21.55 o
  -1   2  19       38.17        8.47     25.23 o
   0   2  19       19.94      -20.89     25.03 o
   1   2  19        6.09      -20.33     27.11 o
   2   2  19       40.32       22.96     30.31 o
  -3   3  19        0.08      -20.07     20.07 o
  -2   3  19      126.98      135.39     31.91 o
  -1   3  19       32.68       35.56     22.46 o
   0   3  19        0.28       -1.05     26.36 o
   1   3  19        3.05      -27.10     27.10 o
  -3   4  19        1.04      -20.63     20.63 o
  -2   4  19       21.59       -7.16     24.57 o
  -1   4  19       12.83        8.08     21.86 o
   0   4  19        4.55      -26.33     26.33 o
   1   4  19        1.36      -12.27     20.62 o
  -2   5  19        0.91      -20.58     20.58 o
  -1   5  19        2.19      -27.50     27.50 o
   0   5  19       63.06       99.70     25.39 o
  -1   6  19        0.12      -21.07     21.07 o
  -2   0  20       39.44        9.70     38.21 o
  -1   0  20      132.20      136.98     48.50 o
   0   0  20      125.40      106.12     47.03 o
   1   0  20        0.01       29.40     43.21 o
  -2   1  20       15.97      -15.81     21.48 o
  -1   1  20       56.43       42.66     29.72 o
   0   1  20       54.36        8.72     29.69 o
   1   1  20        0.65      -16.11     29.25 o
  -2   2  20        5.11      -18.06     21.46 o
  -1   2  20        0.91      -26.06     26.06 o
   0   2  20        5.95      -26.87     26.87 o
  -2   3  20        0.49      -12.10     22.28 o
  -1   3  20       39.50       12.17     22.97 o
   0   3  20       20.97      -11.42     29.84 o
 
